# Supplementary material for: Lattice pinning in MoO3 via coherent interface with stabilized Li+ intercalation
Source: Nat Commun. 2023 Oct 20;14:6662. doi: 10.1038/s41467-023-42335-x (PMC10589268; doi:10.1038/s41467-023-42335-x)
Supplement: Supplementary file 3 — Source Data [file 41467_2023_42335_MOESM3_ESM.xls]

## Sheet: Fig.2b and 2c
Fig.2b	Experimental data	2-theta (degree)	Intensity		Clculated data	2-theta (degree)	Intensity		2-theta (degree)	Difference							Fig.2c	Experimental data	2-theta (degree)	Intensity		Clculated data	2-theta (degree)	Intensity		2-theta (degree)	Difference
		9.65985	98			9.65985	115.842		9.65985	-17.8417									10.099	130			10.099	130.592		9.65985	-0.5919
		9.66189	98			9.66189	115.808		9.66189	-17.808									10.1143	130			10.1143	130.911		9.66189	-0.91066
		9.66394	98			9.66394	115.774		9.66394	-17.7742									10.1296	130			10.1296	131.228		9.66394	-1.22752
		9.66598	100			9.66598	115.741		9.66598	-15.7406									10.145	130			10.145	131.542		9.66598	-1.54227
		9.66803	101			9.66803	115.707		9.66803	-14.7068									10.1603	130			10.1603	131.855		9.66803	-1.85475
		9.67008	102			9.67008	115.673		9.67008	-13.673									10.1757	131			10.1757	132.165		9.67008	-1.16537
		9.67212	102			9.67212	115.639		9.67212	-13.6395									10.191	131			10.191	132.474		9.67212	-1.47395
		9.67417	102			9.67417	115.606		9.67417	-13.6058									10.2064	132			10.2064	132.78		9.67417	-0.7803
		9.67622	104			9.67622	115.572		9.67622	-11.5722									10.2217	133			10.2217	133.085		9.67622	-0.08487
		9.67826	103			9.67826	115.539		9.67826	-12.5387									10.2371	134			10.2371	133.387		9.67826	0.61256
		9.68031	102			9.68031	115.505		9.68031	-13.5051									10.2524	134			10.2524	133.688		9.68031	0.31195
		9.68235	103			9.68235	115.472		9.68235	-12.4717									10.2678	135			10.2678	133.987		9.68235	1.01347
		9.6844	105			9.6844	115.438		9.6844	-10.4381									10.2831	136			10.2831	134.283		9.6844	1.71672
		9.68645	106			9.68645	115.405		9.68645	-9.40461									10.2985	137			10.2985	134.578		9.68645	2.42186
		9.68849	108			9.68849	115.371		9.68849	-7.37128									10.3138	138			10.3138	134.871		9.68849	3.12907
		9.69054	109			9.69054	115.338		9.69054	-6.33781									10.3292	139			10.3292	135.162		9.69054	3.83797
		9.69259	110			9.69259	115.304		9.69259	-5.30437									10.3445	139			10.3445	135.451		9.69259	3.54868
		9.69463	109			9.69463	115.271		9.69463	-6.27111									10.3598	139			10.3598	135.739		9.69463	3.2614
		9.69668	105			9.69668	115.238		9.69668	-10.2377									10.3752	139			10.3752	136.024		9.69668	2.97571
		9.69872	100			9.69872	115.205		9.69872	-15.2045									10.3905	138			10.3905	136.308		9.69872	1.6918
		9.70077	96			9.70077	115.171		9.70077	-19.1712									10.4059	138			10.4059	136.59		9.70077	1.40962
		9.70282	93			9.70282	115.138		9.70282	-22.1379									10.4212	137			10.4212	136.871		9.70282	0.12935
		9.70486	91			9.70486	115.105		9.70486	-24.1048									10.4366	137			10.4366	137.149		9.70486	-0.14943
		9.70691	94			9.70691	115.072		9.70691	-21.0715									10.4519	137			10.4519	137.427		9.70691	-0.42653
		9.70896	98			9.70896	115.038		9.70896	-17.0383									10.4673	138			10.4673	137.702		9.70896	0.29819
		9.711	102			9.711	115.005		9.711	-13.0052									10.4826	138			10.4826	137.976		9.711	0.02434
		9.71305	106			9.71305	114.972		9.71305	-8.97205									10.498	139			10.498	138.248		9.71305	0.75208
		9.71509	108			9.71509	114.939		9.71509	-6.93907									10.5133	140			10.5133	138.518		9.71509	1.48155
		9.71714	109			9.71714	114.906		9.71714	-5.90595									10.5287	141			10.5287	138.788		9.71714	2.21237
		9.71919	107			9.71919	114.873		9.71919	-7.87285									10.544	141			10.544	139.055		9.71919	1.9447
		9.72123	106			9.72123	114.84		9.72123	-8.83994									10.5594	142			10.5594	139.321		9.72123	2.6785
		9.72328	101			9.72328	114.807		9.72328	-13.8069									10.5747	142			10.5747	139.586		9.72328	2.41391
		9.72533	97			9.72533	114.774		9.72533	-17.7739									10.5901	142			10.5901	139.849		9.72533	2.15056
		9.72737	97			9.72737	114.741		9.72737	-17.7411									10.6054	141			10.6054	140.111		9.72737	0.88858
		9.72942	96			9.72942	114.708		9.72942	-18.7081									10.6207	141			10.6207	140.372		9.72942	0.62811
		9.73146	95			9.73146	114.675		9.73146	-19.6753									10.6361	141			10.6361	140.631		9.73146	0.36877
		9.73351	96			9.73351	114.642		9.73351	-18.6424									10.6515	142			10.6515	140.889		9.73351	1.11073
		9.73556	97			9.73556	114.61		9.73556	-17.6095									10.6668	142			10.6668	141.146		9.73556	0.85408
		9.7376	97			9.7376	114.577		9.7376	-17.5768									10.6821	143			10.6821	141.402		9.7376	1.59846
		9.73965	95			9.73965	114.544		9.73965	-19.544									10.6975	144			10.6975	141.656		9.73965	2.34402
		9.7417	99			9.7417	114.511		9.7417	-15.5112									10.7128	145			10.7128	141.909		9.7417	3.0907
		9.74374	102			9.74374	114.479		9.74374	-12.4786									10.7282	146			10.7282	142.161		9.74374	3.83862
		9.74579	99			9.74579	114.446		9.74579	-15.4459									10.7435	146			10.7435	142.413		9.74579	3.58743
		9.74784	100			9.74784	114.413		9.74784	-14.4131									10.7589	146			10.7589	142.663		9.74784	3.33725
		9.74988	100			9.74988	114.381		9.74988	-14.3806									10.7742	145			10.7742	142.912		9.74988	2.08818
		9.75193	101			9.75193	114.348		9.75193	-13.3479									10.7896	144			10.7896	143.16		9.75193	0.83986
		9.75397	100			9.75397	114.315		9.75397	-14.3155									10.8049	143			10.8049	143.408		9.75397	-0.4076
		9.75602	97			9.75602	114.283		9.75602	-17.2828									10.8203	142			10.8203	143.654		9.75602	-1.65407
		9.75807	98			9.75807	114.25		9.75807	-16.2503									10.8356	141			10.8356	143.9		9.75807	-2.89993
		9.76011	97			9.76011	114.218		9.76011	-17.2179									10.851	140			10.851	144.145		9.76011	-4.14508
		9.76216	99			9.76216	114.185		9.76216	-15.1853									10.8663	140			10.8663	144.39		9.76216	-4.38956
		9.76421	97			9.76421	114.153		9.76421	-17.1528									10.8817	140			10.8817	144.633		9.76421	-4.63327
		9.76625	96			9.76625	114.121		9.76625	-18.1205									10.897	140			10.897	144.877		9.76625	-4.87659
		9.7683	97			9.7683	114.088		9.7683	-17.088									10.9123	140			10.9123	145.119		9.7683	-5.1194
		9.77034	100			9.77034	114.056		9.77034	-14.0558									10.9277	141			10.9277	145.362		9.77034	-4.36163
		9.77239	103			9.77239	114.023		9.77239	-11.0234									10.943	141			10.943	145.604		9.77239	-4.60364
		9.77444	100			9.77444	113.991		9.77444	-13.991									10.9584	142			10.9584	145.845		9.77444	-3.84535
		9.77648	103			9.77648	113.959		9.77648	-10.9588									10.9737	143			10.9737	146.087		9.77648	-3.08665
		9.77853	108			9.77853	113.927		9.77853	-5.92651									10.9891	144			10.9891	146.328		9.77853	-2.32794
		9.78057	109			9.78057	113.894		9.78057	-4.89438									11.0044	145			11.0044	146.569		9.78057	-1.56914
		9.78262	109			9.78262	113.862		9.78262	-4.86211									11.0198	146			11.0198	146.81		9.78262	-0.8103
		9.78467	106			9.78467	113.83		9.78467	-7.82988									11.0351	147			11.0351	147.051		9.78467	-0.05138
		9.78671	108			9.78671	113.798		9.78671	-5.79783									11.0505	147			11.0505	147.293		9.78671	-0.29274
		9.78876	107			9.78876	113.766		9.78876	-6.76565									11.0658	148			11.0658	147.534		9.78876	0.46568
		9.79081	106			9.79081	113.733		9.79081	-7.73349									11.0812	149			11.0812	147.776		9.79081	1.22395
		9.79285	106			9.79285	113.702		9.79285	-7.70152									11.0965	150			11.0965	148.018		9.79285	1.98167
		9.7949	102			9.7949	113.669		9.7949	-11.6694									11.1119	151			11.1119	148.261		9.7949	2.73889
		9.79695	102			9.79695	113.637		9.79695	-11.6373									11.1272	153			11.1272	148.504		9.79695	4.49568
		9.79899	101			9.79899	113.605		9.79899	-12.6055									11.1425	154			11.1425	148.748		9.79899	5.2516
		9.80104	105			9.80104	113.573		9.80104	-8.57344									11.1579	155			11.1579	148.993		9.80104	6.00673
		9.80308	106			9.80308	113.542		9.80308	-7.5416									11.1732	156			11.1732	149.239		9.80308	6.76094
		9.80513	106			9.80513	113.51		9.80513	-7.50964									11.1886	156			11.1886	149.486		9.80513	6.51427
		9.80718	108			9.80718	113.478		9.80718	-5.4777									11.2039	156			11.2039	149.734		9.80718	6.26628
		9.80922	108			9.80922	113.446		9.80922	-5.44595									11.2193	155			11.2193	149.983		9.80922	5.01701
		9.81127	108			9.81127	113.414		9.81127	-5.41406									11.2346	154			11.2346	150.233		9.81127	3.7665
		9.81332	108			9.81332	113.382		9.81332	-5.38221									11.25	154			11.25	150.486		9.81332	3.51425
		9.81536	106			9.81536	113.351		9.81536	-7.35053									11.2653	153			11.2653	150.74		9.81536	2.2603
		9.81741	106			9.81741	113.319		9.81741	-7.31873									11.2807	152			11.2807	150.995		9.81741	1.00465
		9.81945	105			9.81945	113.287		9.81945	-8.28711									11.296	152			11.296	151.253		9.81945	0.74681
		9.8215	105			9.8215	113.255		9.8215	-8.25536									11.3114	152			11.3114	151.513		9.8215	0.4868
		9.82355	105			9.82355	113.224		9.82355	-8.22364									11.3267	152			11.3267	151.776		9.82355	0.2244
		9.82559	104			9.82559	113.192		9.82559	-9.1921									11.3421	152			11.3421	152.041		9.82559	-0.04097
		9.82764	102			9.82764	113.16		9.82764	-11.1604									11.3574	152			11.3574	152.309		9.82764	-0.30867
		9.82969	104			9.82969	113.129		9.82969	-9.1288									11.3728	152			11.3728	152.579		9.82969	-0.57932
		9.83173	103			9.83173	113.097		9.83173	-10.0973									11.3881	153			11.3881	152.853		9.83173	0.14705
		9.83378	103			9.83378	113.066		9.83378	-10.0658									11.4034	153			11.4034	153.13		9.83378	-0.13017
		9.83582	104			9.83582	113.034		9.83582	-9.03436									11.4188	154			11.4188	153.411		9.83582	0.58897
		9.83787	101			9.83787	113.003		9.83787	-12.0028									11.4341	155			11.4341	153.696		9.83787	1.30411
		9.83992	98			9.83992	112.971		9.83992	-14.9713									11.4495	157			11.4495	153.985		9.83992	3.01521
		9.84196	94			9.84196	112.94		9.84196	-18.94									11.4648	158			11.4648	154.278		9.84196	3.72186
		9.84401	95			9.84401	112.909		9.84401	-17.9086									11.4802	160			11.4802	154.576		9.84401	5.4238
		9.84606	96			9.84606	112.877		9.84606	-16.8771									11.4955	161			11.4955	154.879		9.84606	6.12086
		9.8481	97			9.8481	112.846		9.8481	-15.8459									11.5109	162			11.5109	155.188		9.8481	6.81238
		9.85015	101			9.85015	112.815		9.85015	-11.8145									11.5262	163			11.5262	155.502		9.85015	7.49814
		9.85219	102			9.85219	112.783		9.85219	-10.7834									11.5416	163			11.5416	155.822		9.85219	7.17802
		9.85424	106			9.85424	112.752		9.85424	-6.75204									11.5569	162			11.5569	156.149		9.85424	5.85121
		9.85629	107			9.85629	112.721		9.85629	-5.72076									11.5723	161			11.5723	156.483		9.85629	4.51749
		9.85833	104			9.85833	112.69		9.85833	-8.68965									11.5876	159			11.5876	156.823		9.85833	2.17665
		9.86038	102			9.86038	112.658		9.86038	-10.6584									11.603	157			11.603	157.172		9.86038	-0.17224
		9.86243	100			9.86243	112.627		9.86243	-12.6272									11.6183	156			11.6183	157.529		9.86243	-1.52943
		9.86447	100			9.86447	112.596		9.86447	-12.5962									11.6337	155			11.6337	157.895		9.86447	-2.89548
		9.86652	103			9.86652	112.565		9.86652	-9.56506									11.649	155			11.649	158.271		9.86652	-3.27068
		9.86856	104			9.86856	112.534		9.86856	-8.5341									11.6644	155			11.6644	158.656		9.86856	-3.65613
		9.87061	106			9.87061	112.503		9.87061	-6.50301									11.6797	156			11.6797	159.052		9.87061	-3.05223
		9.87266	110			9.87266	112.472		9.87266	-2.47194									11.695	157			11.695	159.459		9.87266	-2.45937
		9.8747	111			9.8747	112.441		9.8747	-1.44106									11.7104	158			11.7104	159.879		9.8747	-1.87883
		9.87675	105			9.87675	112.41		9.87675	-7.41005									11.7257	160			11.7257	160.311		9.87675	-0.31113
		9.8788	102			9.8788	112.379		9.8788	-10.3791									11.7411	161			11.7411	160.757		9.8788	0.24321
		9.88084	100			9.88084	112.348		9.88084	-12.3483									11.7564	162			11.7564	161.217		9.88084	0.78273
		9.88289	94			9.88289	112.317		9.88289	-18.3174									11.7718	163			11.7718	161.693		9.88289	1.30673
		9.88493	95			9.88493	112.287		9.88493	-17.2866									11.7871	164			11.7871	162.186		9.88493	1.81421
		9.88698	95			9.88698	112.256		9.88698	-17.2557									11.8025	165			11.8025	162.696		9.88698	2.3044
		9.88903	97			9.88903	112.225		9.88903	-15.2249									11.8178	166			11.8178	163.225		9.88903	2.77547
		9.89107	101			9.89107	112.194		9.89107	-11.1942									11.8332	168			11.8332	163.774		9.89107	4.22644
		9.89312	99			9.89312	112.163		9.89312	-13.1634									11.8485	170			11.8485	164.344		9.89312	5.65633
		9.89517	99			9.89517	112.133		9.89517	-13.1327									11.8639	172			11.8639	164.937		9.89517	7.0629
		9.89721	97			9.89721	112.102		9.89721	-15.1021									11.8792	174			11.8792	165.555		9.89721	8.44492
		9.89926	99			9.89926	112.071		9.89926	-13.0714									11.8946	176			11.8946	166.199		9.89926	9.80104
		9.90131	101			9.90131	112.041		9.90131	-11.0407									11.9099	177			11.9099	166.871		9.90131	10.1285
		9.90335	99			9.90335	112.01		9.90335	-13.0102									11.9253	179			11.9253	167.574		9.90335	11.4258
		9.9054	103			9.9054	111.98		9.9054	-8.97963									11.9406	180			11.9406	168.31		9.9054	11.6904
		9.90744	105			9.90744	111.949		9.90744	-6.9492									11.9559	181			11.9559	169.08		9.90744	11.9205
		9.90949	107			9.90949	111.919		9.90949	-4.91863									11.9713	182			11.9713	169.888		9.90949	12.1123
		9.91154	107			9.91154	111.888		9.91154	-4.8881									11.9866	182			11.9866	170.737		9.91154	11.2633
		9.91358	101			9.91358	111.858		9.91358	-10.8577									12.002	183			12.002	171.629		9.91358	11.3709
		9.91563	101			9.91563	111.827		9.91563	-10.8273									12.0173	183			12.0173	172.57		9.91563	10.43
		9.91768	100			9.91768	111.797		9.91768	-11.7968									12.0327	183			12.0327	173.563		9.91768	9.4374
		9.91972	97			9.91972	111.767		9.91972	-14.7666									12.048	183			12.048	174.611		9.91972	8.38908
		9.92177	97			9.92177	111.736		9.92177	-14.7362									12.0634	183			12.0634	175.721		9.92177	7.27876
		9.92381	99			9.92381	111.706		9.92381	-12.7059									12.0787	183			12.0787	176.899		9.92381	6.10149
		9.92586	97			9.92586	111.676		9.92586	-14.6756									12.0941	183			12.0941	178.149		9.92586	4.85107
		9.92791	102			9.92791	111.645		9.92791	-9.6453									12.1094	183			12.1094	179.479		9.92791	3.52147
		9.92995	103			9.92995	111.615		9.92995	-8.61517									12.1248	184			12.1248	180.897		9.92995	3.10326
		9.932	103			9.932	111.585		9.932	-8.58492									12.1401	185			12.1401	182.411		9.932	2.5887
		9.93404	102			9.93404	111.555		9.93404	-9.55485									12.1555	187			12.1555	184.031		9.93404	2.96935
		9.93609	101			9.93609	111.525		9.93609	-10.5247									12.1708	189			12.1708	185.767		9.93609	3.23253
		9.93814	100			9.93814	111.494		9.93814	-11.4945									12.1861	192			12.1861	187.632		9.93814	4.36755
		9.94018	96			9.94018	111.465		9.94018	-15.4645									12.2015	195			12.2015	189.637		9.94018	5.36282
		9.94223	92			9.94223	111.434		9.94223	-19.4344									12.2168	199			12.2168	191.799		9.94223	7.20149
		9.94428	92			9.94428	111.404		9.94428	-19.4043									12.2322	202			12.2322	194.131		9.94428	7.86919
		9.94632	89			9.94632	111.374		9.94632	-22.3744									12.2475	205			12.2475	196.651		9.94632	8.3488
		9.94837	95			9.94837	111.344		9.94837	-16.3444									12.2629	207			12.2629	199.376		9.94837	7.62357
		9.95042	100			9.95042	111.314		9.95042	-11.3144									12.2782	209			12.2782	202.33		9.95042	6.66975
		9.95246	103			9.95246	111.285		9.95246	-8.28458									12.2936	211			12.2936	205.533		9.95246	5.46732
		9.95451	106			9.95451	111.255		9.95451	-5.25465									12.3089	212			12.3089	209.005		9.95451	2.99529
		9.95655	108			9.95655	111.225		9.95655	-3.22489									12.3243	214			12.3243	212.776		9.95655	1.22423
		9.9586	107			9.9586	111.195		9.9586	-4.19501									12.3396	216			12.3396	216.87		9.9586	-0.87001
		9.96065	104			9.96065	111.165		9.96065	-7.16517									12.355	219			12.355	221.312		9.96065	-2.31216
		9.96269	101			9.96269	111.135		9.96269	-10.1355									12.3703	222			12.3703	226.137		9.96269	-4.13687
		9.96474	99			9.96474	111.106		9.96474	-12.1057									12.3857	226			12.3857	231.371		9.96474	-5.3712
		9.96679	101			9.96679	111.076		9.96679	-10.0759									12.401	231			12.401	237.046		9.96679	-6.04552
		9.96883	105			9.96883	111.046		9.96883	-6.04636									12.4163	236			12.4163	243.186		9.96883	-7.18616
		9.97088	109			9.97088	111.017		9.97088	-2.01666									12.4317	241			12.4317	249.831		9.97088	-8.831
		9.97292	108			9.97292	110.987		9.97292	-2.98713									12.4471	247			12.4471	257.005		9.97292	-10.0046
		9.97497	109			9.97497	110.957		9.97497	-1.95748									12.4624	253			12.4624	264.728		9.97497	-11.7277
		9.97702	108			9.97702	110.928		9.97702	-2.92786									12.4777	260			12.4777	273.032		9.97702	-13.0318
		9.97906	105			9.97906	110.898		9.97906	-5.89843									12.4931	269			12.4931	281.927		9.97906	-12.9275
		9.98111	105			9.98111	110.869		9.98111	-5.86887									12.5084	278			12.5084	291.415		9.98111	-13.4146
		9.98316	105			9.98316	110.839		9.98316	-5.83934									12.5238	289			12.5238	301.5		9.98316	-12.4997
		9.9852	103			9.9852	110.81		9.9852	-7.80999									12.5391	301			12.5391	312.154		9.9852	-11.1543
		9.98725	103			9.98725	110.781		9.98725	-7.78052									12.5545	314			12.5545	323.334		9.98725	-9.33408
		9.98929	104			9.98929	110.751		9.98929	-6.75123									12.5698	328			12.5698	334.96		9.98929	-6.96
		9.99134	106			9.99134	110.722		9.99134	-4.72182									12.5852	343			12.5852	346.942		9.99134	-3.94217
		9.99339	107			9.99339	110.692		9.99339	-3.69244									12.6005	358			12.6005	359.128		9.99339	-1.1285
		9.99543	110			9.99543	110.663		9.99543	-0.66324									12.6159	373			12.6159	371.322		9.99543	1.67822
		9.99748	107			9.99748	110.634		9.99748	-3.63392									12.6312	388			12.6312	383.302		9.99748	4.69818
		9.99953	105			9.99953	110.605		9.99953	-5.60462									12.6466	402			12.6466	394.779		9.99953	7.22122
		10.0016	106			10.0016	110.576		10.0016	-4.57551									12.6619	415			12.6619	405.426		10.0016	9.574
		10.0036	104			10.0036	110.546		10.0036	-6.54628									12.6773	427			12.6773	414.913		10.0036	12.0866
		10.0057	103			10.0057	110.517		10.0057	-7.51722									12.6926	438			12.6926	422.887		10.0057	15.1129
		10.0077	106			10.0077	110.488		10.0077	-4.48805									12.708	447			12.708	429.025		10.0077	17.9751
		10.0098	108			10.0098	110.459		10.0098	-2.45891									12.7233	454			12.7233	433.057		10.0098	20.943
		10.0118	111			10.0118	110.43		10.0118	0.57005									12.7386	459			12.7386	434.803		10.0118	24.1969
		10.0138	113			10.0138	110.401		10.0138	2.59914									12.754	461			12.754	434.178		10.0138	26.8224
		10.0159	112			10.0159	110.372		10.0159	1.62818									12.7693	460			12.7693	431.213		10.0159	28.7871
		10.0179	105			10.0179	110.343		10.0179	-5.34294									12.7847	456			12.7847	426.044		10.0179	29.9561
		10.02	99			10.02	110.314		10.02	-11.314									12.8	449			12.8	418.903		10.02	30.0966
		10.022	95			10.022	110.285		10.022	-15.2851									12.8154	439			12.8154	410.097		10.022	28.9034
		10.0241	92			10.0241	110.256		10.0241	-18.2562									12.8307	427			12.8307	399.949		10.0241	27.0508
		10.0261	96			10.0261	110.227		10.0261	-14.2273									12.8461	412			12.8461	388.814		10.0261	23.1865
		10.0282	99			10.0282	110.199		10.0282	-11.1986									12.8614	396			12.8614	377.022		10.0282	18.9778
		10.0302	100			10.0302	110.17		10.0302	-10.1698									12.8768	379			12.8768	364.884		10.0302	14.1164
		10.0323	103			10.0323	110.141		10.0323	-7.14095									12.8921	361			12.8921	352.64		10.0323	8.35968
		10.0343	104			10.0343	110.112		10.0343	-6.11231									12.9075	343			12.9075	340.512		10.0343	2.48816
		10.0364	106			10.0364	110.084		10.0364	-4.08356									12.9228	325			12.9228	328.672		10.0364	-3.67172
		10.0384	104			10.0384	110.055		10.0384	-6.055									12.9382	308			12.9382	317.228		10.0384	-9.22842
		10.0404	103			10.0404	110.026		10.0404	-7.02631									12.9535	292			12.9535	306.277		10.0404	-14.2773
		10.0425	106			10.0425	109.998		10.0425	-3.99766									12.9688	277			12.9688	295.882		10.0425	-18.882
		10.0445	105			10.0445	109.969		10.0445	-4.96918									12.9842	264			12.9842	286.062		10.0445	-22.062
		10.0466	109			10.0466	109.941		10.0466	-0.9406									12.9995	252			12.9995	276.838		10.0466	-24.8379
		10.0486	109			10.0486	109.912		10.0486	-0.91204									13.0149	242			13.0149	268.209		10.0486	-26.2094
		10.0507	107			10.0507	109.884		10.0507	-2.88366									13.0302	234			13.0302	260.17		10.0507	-26.1703
		10.0527	103			10.0527	109.855		10.0527	-6.85516									13.0456	227			13.0456	252.692		10.0527	-25.6916
		10.0548	102			10.0548	109.827		10.0548	-7.82671									13.0609	221			13.0609	245.755		10.0548	-24.7551
		10.0568	99			10.0568	109.798		10.0568	-10.7984									13.0763	217			13.0763	239.337		10.0568	-22.3373
		10.0589	98			10.0589	109.77		10.0589	-11.77									13.0916	213			13.0916	233.401		10.0589	-20.4008
		10.0609	100			10.0609	109.742		10.0609	-9.74179									13.107	210			13.107	227.92		10.0609	-17.9198
		10.063	102			10.063	109.713		10.063	-7.71345									13.1223	207			13.1223	222.867		10.063	-15.8668
		10.065	102			10.065	109.685		10.065	-7.68515									13.1377	204			13.1377	218.205		10.065	-14.2053
		10.0671	103			10.0671	109.657		10.0671	-6.65702									13.153	201			13.153	213.909		10.0671	-12.9092
		10.0691	105			10.0691	109.629		10.0691	-4.62878									13.1684	198			13.1684	209.95		10.0691	-11.9504
		10.0711	101			10.0711	109.601		10.0711	-8.60057									13.1837	195			13.1837	206.304		10.0711	-11.3039
		10.0732	98			10.0732	109.573		10.0732	-11.5725									13.199	193			13.199	202.94		10.0732	-9.93959
		10.0752	97			10.0752	109.544		10.0752	-12.5444									13.2144	192			13.2144	199.836		10.0752	-7.83572
		10.0773	96			10.0773	109.516		10.0773	-13.5164									13.2297	191			13.2297	196.972		10.0773	-5.97157
		10.0793	95			10.0793	109.488		10.0793	-14.4884									13.2451	191			13.2451	194.322		10.0793	-3.32248
		10.0814	97			10.0814	109.46		10.0814	-12.4603									13.2604	191			13.2604	191.871		10.0814	-0.871
		10.0834	100			10.0834	109.432		10.0834	-9.43243									13.2758	191			13.2758	189.601		10.0834	1.39928
		10.0855	98			10.0855	109.404		10.0855	-11.4045									13.2911	191			13.2911	187.492		10.0855	3.50764
		10.0875	98			10.0875	109.377		10.0875	-11.3765									13.3065	190			13.3065	185.533		10.0875	4.46747
		10.0896	99			10.0896	109.349		10.0896	-10.3487									13.3218	189			13.3218	183.708		10.0896	5.29234
		10.0916	98			10.0916	109.321		10.0916	-11.3209									13.3372	188			13.3372	182.007		10.0916	5.99348
		10.0937	100			10.0937	109.293		10.0937	-9.29315									13.3525	186			13.3525	180.416		10.0937	5.58424
		10.0957	99			10.0957	109.265		10.0957	-10.2653									13.3679	184			13.3679	178.927		10.0957	5.07347
		10.0977	102			10.0977	109.238		10.0977	-7.23756									13.3832	182			13.3832	177.531		10.0977	4.46933
		10.0998	103			10.0998	109.21		10.0998	-6.20995									13.3986	180			13.3986	176.218		10.0998	3.78175
		10.1018	103			10.1018	109.182		10.1018	-6.18224									13.4139	179			13.4139	174.983		10.1018	4.01709
		10.1039	105			10.1039	109.155		10.1039	-4.15456									13.4292	178			13.4292	173.819		10.1039	4.18115
		10.1059	103			10.1059	109.127		10.1059	-6.12706									13.4446	178			13.4446	172.719		10.1059	5.28133
		10.108	102			10.108	109.099		10.108	-7.09945									13.4599	178			13.4599	171.678		10.108	6.32211
		10.11	101			10.11	109.072		10.11	-8.07201									13.4753	178			13.4753	170.692		10.11	7.30824
		10.1121	100			10.1121	109.044		10.1121	-9.04447									13.4906	177			13.4906	169.757		10.1121	7.24341
		10.1141	98			10.1141	109.017		10.1141	-11.017									13.506	177			13.506	168.867		10.1141	8.13266
		10.1162	94			10.1162	108.99		10.1162	-14.9896									13.5213	176			13.5213	168.021		10.1162	7.97887
		10.1182	98			10.1182	108.962		10.1182	-10.9622									13.5367	175			13.5367	167.215		10.1182	7.78464
		10.1203	97			10.1203	108.935		10.1203	-11.9348									13.552	174			13.552	166.446		10.1203	7.5539
		10.1223	97			10.1223	108.908		10.1223	-11.9076									13.5674	173			13.5674	165.711		10.1223	7.28868
		10.1243	99			10.1243	108.88		10.1243	-9.88022									13.5827	172			13.5827	165.009		10.1243	6.99092
		10.1264	101			10.1264	108.853		10.1264	-7.85306									13.5981	171			13.5981	164.336		10.1264	6.66368
		10.1284	100			10.1284	108.826		10.1284	-8.8258									13.6134	171			13.6134	163.692		10.1284	7.30846
		10.1305	104			10.1305	108.799		10.1305	-4.79857									13.6288	170			13.6288	163.073		10.1305	6.9271
		10.1325	103			10.1325	108.772		10.1325	-5.77151									13.6441	170			13.6441	162.479		10.1325	7.52087
		10.1346	103			10.1346	108.744		10.1346	-5.74435									13.6595	169			13.6595	161.908		10.1346	7.09209
		10.1366	105			10.1366	108.717		10.1366	-3.71724									13.6748	169			13.6748	161.358		10.1366	7.64175
		10.1387	108			10.1387	108.69		10.1387	-0.69029									13.6901	168			13.6901	160.829		10.1387	7.17088
		10.1407	107			10.1407	108.663		10.1407	-1.66324									13.7055	167			13.7055	160.319		10.1407	6.68135
		10.1428	106			10.1428	108.636		10.1428	-2.63636									13.7209	166			13.7209	159.826		10.1428	6.17395
		10.1448	101			10.1448	108.609		10.1448	-7.60939									13.7362	165			13.7362	159.351		10.1448	5.6494
		10.1469	99			10.1469	108.582		10.1469	-9.58245									13.7515	164			13.7515	158.891		10.1469	5.10933
		10.1489	98			10.1489	108.556		10.1489	-10.5557									13.7669	163			13.7669	158.446		10.1489	4.5543
		10.1509	99			10.1509	108.529		10.1509	-9.52882									13.7822	163			13.7822	158.015		10.1509	4.98517
		10.153	97			10.153	108.502		10.153	-11.502									13.7976	163			13.7976	157.598		10.153	5.40248
		10.155	97			10.155	108.475		10.155	-11.4753									13.8129	163			13.8129	157.193		10.155	5.80748
		10.1571	96			10.1571	108.449		10.1571	-12.4486									13.8283	164			13.8283	156.799		10.1571	7.2006
		10.1591	97			10.1591	108.422		10.1591	-11.4219									13.8436	164			13.8436	156.418		10.1591	7.58226
		10.1612	96			10.1612	108.395		10.1612	-12.3953									13.859	164			13.859	156.046		10.1612	7.95352
		10.1632	97			10.1632	108.369		10.1632	-11.3687									13.8743	163			13.8743	155.685		10.1632	7.31474
		10.1653	98			10.1653	108.342		10.1653	-10.3422									13.8897	163			13.8897	155.334		10.1653	7.6662
		10.1673	101			10.1673	108.316		10.1673	-7.31564									13.905	162			13.905	154.991		10.1673	7.00887
		10.1694	100			10.1694	108.289		10.1694	-8.28911									13.9204	161			13.9204	154.657		10.1694	6.34297
		10.1714	99			10.1714	108.263		10.1714	-9.26276									13.9357	160			13.9357	154.331		10.1714	5.66896
		10.1735	99			10.1735	108.236		10.1735	-9.23631									13.9511	159			13.9511	154.013		10.1735	4.98705
		10.1755	103			10.1755	108.21		10.1755	-5.21002									13.9664	158			13.9664	153.702		10.1755	4.29803
		10.1776	101			10.1776	108.184		10.1776	-7.18366									13.9817	157			13.9817	153.398		10.1776	3.60208
		10.1796	103			10.1796	108.157		10.1796	-5.15732									13.9971	156			13.9971	153.101		10.1796	2.89934
		10.1816	104			10.1816	108.131		10.1816	-4.13116									14.0124	155			14.0124	152.809		10.1816	2.19054
		10.1837	108			10.1837	108.105		10.1837	-0.1049									14.0278	155			14.0278	152.524		10.1837	2.47577
		10.1857	108			10.1857	108.079		10.1857	-0.07869									14.0431	155			14.0431	152.245		10.1857	2.75516
		10.1878	106			10.1878	108.053		10.1878	-2.05265									14.0585	156			14.0585	151.971		10.1878	4.02934
		10.1898	100			10.1898	108.027		10.1898	-8.02651									14.0738	156			14.0738	151.702		10.1898	4.2984
		10.1919	95			10.1919	108.001		10.1919	-13.0006									14.0892	157			14.0892	151.437		10.1919	5.56258
		10.1939	98			10.1939	107.975		10.1939	-9.9745									14.1045	157			14.1045	151.178		10.1939	5.82195
		10.196	100			10.196	107.948		10.196	-7.94849									14.1199	157			14.1199	150.923		10.196	6.07704
		10.198	99			10.198	107.923		10.198	-8.92265									14.1352	157			14.1352	150.672		10.198	6.32791
		10.2001	99			10.2001	107.897		10.2001	-8.89671									14.1506	156			14.1506	150.425		10.2001	5.57462
		10.2021	98			10.2021	107.871		10.2021	-9.87083									14.1659	156			14.1659	150.182		10.2021	5.81764
		10.2042	98			10.2042	107.845		10.2042	-9.84511									14.1813	155			14.1813	149.943		10.2042	5.057
		10.2062	95			10.2062	107.819		10.2062	-12.8193									14.1966	155			14.1966	149.707		10.2062	5.29274
		10.2082	89			10.2082	107.794		10.2082	-18.7937									14.2119	154			14.2119	149.475		10.2082	4.5253
		10.2103	92			10.2103	107.768		10.2103	-15.7679									14.2273	154			14.2273	149.245		10.2103	4.75468
		10.2123	92			10.2123	107.742		10.2123	-15.7423									14.2426	154			14.2426	149.019		10.2123	4.98103
		10.2144	98			10.2144	107.717		10.2144	-9.71677									14.258	154			14.258	148.796		10.2144	5.20436
		10.2164	101			10.2164	107.691		10.2164	-6.69117									14.2733	154			14.2733	148.575		10.2164	5.42505
		10.2185	103			10.2185	107.666		10.2185	-4.66562									14.2887	154			14.2887	148.357		10.2185	5.64311
		10.2205	104			10.2205	107.64		10.2205	-3.64024									14.304	154			14.304	148.141		10.2205	5.85852
		10.2226	102			10.2226	107.615		10.2226	-5.61478									14.3194	154			14.3194	147.928		10.2226	6.07166
		10.2246	99			10.2246	107.589		10.2246	-8.58936									14.3347	153			14.3347	147.718		10.2246	5.28249
		10.2267	98			10.2267	107.564		10.2267	-9.56412									14.3501	153			14.3501	147.509		10.2267	5.491
		10.2287	93			10.2287	107.539		10.2287	-14.5388									14.3654	153			14.3654	147.302		10.2287	5.69753
		10.2308	96			10.2308	107.514		10.2308	-11.5136									14.3808	153			14.3808	147.098		10.2308	5.90205
		10.2328	93			10.2328	107.488		10.2328	-14.4884									14.3961	154			14.3961	146.895		10.2328	7.10468
		10.2348	93			10.2348	107.463		10.2348	-14.4632									14.4115	155			14.4115	146.695		10.2348	8.30531
		10.2369	95			10.2369	107.438		10.2369	-12.4382									14.4268	156			14.4268	146.496		10.2369	9.50433
		10.2389	95			10.2389	107.413		10.2389	-12.4131									14.4422	157			14.4422	146.298		10.2389	10.7017
		10.241	100			10.241	107.388		10.241	-7.38802									14.4575	158			14.4575	146.103		10.241	11.8973
		10.243	102			10.243	107.363		10.243	-5.36313									14.4728	158			14.4728	145.909		10.243	12.0915
		10.2451	105			10.2451	107.338		10.2451	-2.33817									14.4882	157			14.4882	145.716		10.2451	11.2842
		10.2471	108			10.2471	107.313		10.2471	0.68662									14.5035	156			14.5035	145.525		10.2471	10.4754
		10.2492	105			10.2492	107.289		10.2492	-2.28851									14.5189	155			14.5189	145.335		10.2492	9.6654
		10.2512	106			10.2512	107.264		10.2512	-1.26369									14.5342	153			14.5342	145.146		10.2512	7.8541
		10.2533	104			10.2533	107.239		10.2533	-3.23904									14.5496	151			14.5496	144.958		10.2533	6.04156
		10.2553	102			10.2553	107.214		10.2553	-5.21431									14.5649	150			14.5649	144.772		10.2553	5.22774
		10.2574	103			10.2574	107.19		10.2574	-4.18976									14.5803	149			14.5803	144.587		10.2574	4.41289
		10.2594	99			10.2594	107.165		10.2594	-8.16513									14.5956	148			14.5956	144.403		10.2594	3.59698
		10.2614	104			10.2614	107.141		10.2614	-3.14055									14.611	148			14.611	144.22		10.2614	3.7799
		10.2635	104			10.2635	107.116		10.2635	-3.11615									14.6263	149			14.6263	144.038		10.2635	4.96198
		10.2655	103			10.2655	107.091		10.2655	-4.0905									14.6417	149			14.6417	143.857		10.2655	5.1431
		10.2676	103			10.2676	107.065		10.2676	-4.06488									14.657	150			14.657	143.677		10.2676	6.32321
		10.2696	100			10.2696	107.039		10.2696	-7.03943									14.6724	150			14.6724	143.497		10.2696	6.50256
		10.2717	101			10.2717	107.014		10.2717	-6.01388									14.6877	150			14.6877	143.319		10.2717	6.68109
		10.2737	103			10.2737	106.988		10.2737	-3.98836									14.7031	150			14.7031	143.141		10.2737	6.85883
		10.2758	104			10.2758	106.963		10.2758	-2.963									14.7184	150			14.7184	142.964		10.2758	7.03569
		10.2778	104			10.2778	106.938		10.2778	-2.93755									14.7338	149			14.7338	142.788		10.2778	6.21196
		10.2799	100			10.2799	106.912		10.2799	-6.91226									14.7491	148			14.7491	142.612		10.2799	5.38753
		10.2819	99			10.2819	106.887		10.2819	-7.88688									14.7644	146			14.7644	142.438		10.2819	3.56232
		10.284	97			10.284	106.862		10.284	-9.86153									14.7798	145			14.7798	142.263		10.284	2.73659
		10.286	96			10.286	106.836		10.286	-10.8363									14.7951	143			14.7951	142.09		10.286	0.91025
		10.2881	93			10.2881	106.811		10.2881	-13.811									14.8105	142			14.8105	141.917		10.2881	0.08322
		10.2901	94			10.2901	106.786		10.2901	-12.7858									14.8258	141			14.8258	141.744		10.2901	-0.74425
		10.2921	93			10.2921	106.761		10.2921	-13.7607									14.8412	140			14.8412	141.572		10.2921	-1.57224
		10.2942	97			10.2942	106.736		10.2942	-9.73553									14.8565	140			14.8565	141.401		10.2942	-1.40074
		10.2962	101			10.2962	106.71		10.2962	-5.70992									14.8719	140			14.8719	141.23		10.2962	-1.22984
		10.2983	100			10.2983	106.684		10.2983	-6.68421									14.8872	140			14.8872	141.059		10.2983	-1.05928
		10.3003	98			10.3003	106.659		10.3003	-8.65853									14.9026	140			14.9026	140.889		10.3003	-0.88918
		10.3024	99			10.3024	106.633		10.3024	-7.633									14.9179	140			14.9179	140.72		10.3024	-0.71959
		10.3044	99			10.3044	106.607		10.3044	-7.60737									14.9333	139			14.9333	140.55		10.3044	-1.5503
		10.3065	100			10.3065	106.582		10.3065	-6.58176									14.9486	139			14.9486	140.381		10.3065	-1.3814
		10.3085	95			10.3085	106.556		10.3085	-11.5563									14.964	138			14.964	140.213		10.3085	-2.21297
		10.3106	98			10.3106	106.531		10.3106	-8.53075									14.9793	138			14.9793	140.045		10.3106	-2.04477
		10.3126	95			10.3126	106.505		10.3126	-11.5053									14.9947	138			14.9947	139.877		10.3126	-1.87692
		10.3147	97			10.3147	106.48		10.3147	-9.47984									15.01	138			15.01	139.709		10.3147	-1.70938
		10.3167	99			10.3167	106.454		10.3167	-7.45436									15.0253	138			15.0253	139.542		10.3167	-1.54227
		10.3187	95			10.3187	106.429		10.3187	-11.429									15.0407	138			15.0407	139.375		10.3187	-1.37532
		10.3208	97			10.3208	106.404		10.3208	-9.4036									15.056	139			15.056	139.209		10.3208	-0.20865
		10.3228	102			10.3228	106.378		10.3228	-4.3782									15.0714	139			15.0714	139.042		10.3228	-0.04236
		10.3249	102			10.3249	106.353		10.3249	-4.35295									15.0867	140			15.0867	138.876		10.3249	1.1238
		10.3269	104			10.3269	106.328		10.3269	-2.3276									15.1021	140			15.1021	138.71		10.3269	1.2897
		10.329	103			10.329	106.302		10.329	-3.3024									15.1174	140			15.1174	138.545		10.329	1.45529
		10.331	108			10.331	106.277		10.331	1.7229									15.1328	140			15.1328	138.379		10.331	1.62076
		10.3331	109			10.3331	106.252		10.3331	2.74818									15.1481	140			15.1481	138.214		10.3331	1.78601
		10.3351	106			10.3351	106.227		10.3351	-0.22669									15.1635	140			15.1635	138.049		10.3351	1.95108
		10.3372	105			10.3372	106.201		10.3372	-1.20147									15.1788	140			15.1788	137.884		10.3372	2.11586
		10.3392	101			10.3392	106.176		10.3392	-5.17627									15.1942	141			15.1942	137.719		10.3392	3.28056
		10.3413	102			10.3413	106.151		10.3413	-4.15122									15.2095	141			15.2095	137.555		10.3413	3.4451
		10.3433	103			10.3433	106.126		10.3433	-3.12607									15.2248	141			15.2248	137.391		10.3433	3.60936
		10.3453	103			10.3453	106.101		10.3453	-3.10107									15.2402	141			15.2402	137.226		10.3453	3.77357
		10.3474	104			10.3474	106.076		10.3474	-2.07597									15.2555	141			15.2555	137.062		10.3474	3.93765
		10.3494	103			10.3494	106.051		10.3494	-3.0509									15.2709	140			15.2709	136.899		10.3494	3.10149
		10.3515	107			10.3515	106.026		10.3515	0.97402									15.2862	140			15.2862	136.735		10.3515	3.26529
		10.3535	108			10.3535	106.001		10.3535	1.99905									15.3016	140			15.3016	136.571		10.3535	3.42899
		10.3556	105			10.3556	105.976		10.3556	-0.97596									15.3169	140			15.3169	136.407		10.3556	3.59254
		10.3576	105			10.3576	105.951		10.3576	-0.95111									15.3323	140			15.3323	136.244		10.3576	3.7559
		10.3597	102			10.3597	105.926		10.3597	-3.92616									15.3476	140			15.3476	136.081		10.3597	3.91925
		10.3617	106			10.3617	105.901		10.3617	0.09863									15.363	141			15.363	135.917		10.3617	5.0825
		10.3638	107			10.3638	105.876		10.3638	1.12353									15.3783	141			15.3783	135.754		10.3638	5.24556
		10.3658	106			10.3658	105.852		10.3658	0.14839									15.3937	141			15.3937	135.591		10.3658	5.40863
		10.3679	106			10.3679	105.827		10.3679	0.17312									15.409	140			15.409	135.428		10.3679	4.57161
		10.3699	108			10.3699	105.802		10.3699	2.19794									15.4244	140			15.4244	135.266		10.3699	4.7344
		10.372	110			10.372	105.777		10.372	4.22272									15.4397	139			15.4397	135.103		10.372	3.89723
		10.374	110			10.374	105.753		10.374	4.24738									15.4551	138			15.4551	134.94		10.374	3.05998
		10.376	109			10.376	105.728		10.376	3.27212									15.4704	136			15.4704	134.777		10.376	1.22267
		10.3781	109			10.3781	105.703		10.3781	3.29684									15.4857	135			15.4857	134.615		10.3781	0.3852
		10.3801	107			10.3801	105.679		10.3801	1.3214									15.5011	134			15.5011	134.452		10.3801	-0.45224
		10.3822	109			10.3822	105.654		10.3822	3.34607									15.5165	133			15.5165	134.29		10.3822	-1.28973
		10.3842	107			10.3842	105.629		10.3842	1.37059									15.5318	133			15.5318	134.127		10.3842	-1.12738
		10.3863	105			10.3863	105.605		10.3863	-0.6048									15.5471	133			15.5471	133.965		10.3863	-0.96498
		10.3883	105			10.3883	105.58		10.3883	-0.58021									15.5625	134			15.5625	133.803		10.3883	0.19737
		10.3904	107			10.3904	105.556		10.3904	1.44424									15.5778	134			15.5778	133.64		10.3904	0.35957
		10.3924	103			10.3924	105.531		10.3924	-2.53122									15.5932	135			15.5932	133.478		10.3924	1.52184
		10.3945	99			10.3945	105.507		10.3945	-6.50671									15.6085	135			15.6085	133.316		10.3945	1.68405
		10.3965	98			10.3965	105.482		10.3965	-7.48234									15.6239	135			15.6239	133.154		10.3965	1.84624
		10.3986	99			10.3986	105.458		10.3986	-6.45788									15.6392	134			15.6392	132.992		10.3986	1.00829
		10.4006	100			10.4006	105.434		10.4006	-5.43356									15.6546	133			15.6546	132.83		10.4006	0.1704
		10.4026	100			10.4026	105.409		10.4026	-5.40915									15.6699	132			15.6699	132.668		10.4026	-0.66753
		10.4047	99			10.4047	105.385		10.4047	-6.38476									15.6853	131			15.6853	132.506		10.4047	-1.50558
		10.4067	100			10.4067	105.361		10.4067	-5.36052									15.7006	130			15.7006	132.344		10.4067	-2.34357
		10.4088	101			10.4088	105.336		10.4088	-4.33618									15.716	129			15.716	132.182		10.4088	-3.18158
		10.4108	102			10.4108	105.312		10.4108	-3.31199									15.7313	129			15.7313	132.02		10.4108	-3.01973
		10.4129	102			10.4129	105.288		10.4129	-3.2877									15.7467	129			15.7467	131.858		10.4129	-2.8578
		10.4149	102			10.4149	105.263		10.4149	-3.26344									15.762	129			15.762	131.696		10.4149	-2.69589
		10.417	103			10.417	105.239		10.417	-2.23933									15.7774	130			15.7774	131.534		10.417	-1.53401
		10.419	106			10.419	105.215		10.419	0.78488									15.7927	131			15.7927	131.372		10.419	-0.37225
		10.4211	105			10.4211	105.191		10.4211	-0.19093									15.808	132			15.808	131.21		10.4211	0.78958
		10.4231	105			10.4231	105.167		10.4231	-0.16689									15.8234	134			15.8234	131.049		10.4231	2.9514
		10.4252	102			10.4252	105.143		10.4252	-3.14276									15.8387	135			15.8387	130.887		10.4252	4.11308
		10.4272	100			10.4272	105.119		10.4272	-5.11865									15.8541	136			15.8541	130.725		10.4272	5.27486
		10.4292	99			10.4292	105.095		10.4292	-6.09469									15.8694	136			15.8694	130.563		10.4292	5.4366
		10.4313	98			10.4313	105.071		10.4313	-7.07063									15.8848	136			15.8848	130.402		10.4313	5.59822
		10.4333	98			10.4333	105.047		10.4333	-7.04672									15.9001	135			15.9001	130.24		10.4333	4.75993
		10.4354	98			10.4354	105.023		10.4354	-7.02271									15.9155	134			15.9155	130.078		10.4354	3.92162
		10.4374	104			10.4374	104.999		10.4374	-0.99873									15.9308	133			15.9308	129.917		10.4374	3.08328
		10.4395	108			10.4395	104.975		10.4395	3.02511									15.9462	131			15.9462	129.755		10.4395	1.24483
		10.4415	110			10.4415	104.951		10.4415	5.04903									15.9615	130			15.9615	129.594		10.4415	0.40645
		10.4436	112			10.4436	104.927		10.4436	7.07295									15.9769	129			15.9769	129.432		10.4436	-0.43195
		10.4456	110			10.4456	104.903		10.4456	5.0967									15.9922	128			15.9922	129.27		10.4456	-1.27048
		10.4477	105			10.4477	104.879		10.4477	0.12056									16.0075	128			16.0075	129.109		10.4477	-1.10892
		10.4497	103			10.4497	104.856		10.4497	-1.85573									16.0229	129			16.0229	128.947		10.4497	0.05263
		10.4518	97			10.4518	104.832		10.4518	-7.83192									16.0382	130			16.0382	128.79		10.4518	1.20987
		10.4538	97			10.4538	104.808		10.4538	-7.80814									16.0536	131			16.0536	128.629		10.4538	2.37135
		10.4558	97			10.4558	104.785		10.4558	-7.78451									16.0689	133			16.0689	128.467		10.4558	4.53282
		10.4579	102			10.4579	104.761		10.4579	-2.76078									16.0843	134			16.0843	128.306		10.4579	5.69426
		10.4599	100			10.4599	104.737		10.4599	-4.73708									16.0996	135			16.0996	128.144		10.4599	6.85556
		10.462	101			10.462	104.714		10.462	-3.71352									16.115	135			16.115	127.983		10.462	7.01695
		10.464	99			10.464	104.69		10.464	-5.68986									16.1303	135			16.1303	127.822		10.464	7.17832
		10.4661	99			10.4661	104.666		10.4661	-5.66636									16.1457	135			16.1457	127.663		10.4661	7.33746
		10.4681	98			10.4681	104.643		10.4681	-6.64276									16.161	134			16.161	127.501		10.4681	6.49877
		10.4702	96			10.4702	104.619		10.4702	-8.61918									16.1764	132			16.1764	127.34		10.4702	4.66005
		10.4722	98			10.4722	104.596		10.4722	-6.59575									16.1917	131			16.1917	127.179		10.4722	3.82119
		10.4743	99			10.4743	104.572		10.4743	-5.57222									16.2071	129			16.2071	127.018		10.4743	1.98241
		10.4763	98			10.4763	104.549		10.4763	-6.54872									16.2224	127			16.2224	126.856		10.4763	0.14359
		10.4784	99			10.4784	104.525		10.4784	-5.52537									16.2378	125			16.2378	126.695		10.4784	-1.69526
		10.4804	98			10.4804	104.502		10.4804	-6.50191									16.2531	124			16.2531	126.534		10.4804	-2.53424
		10.4824	100			10.4824	104.479		10.4824	-4.47861									16.2685	122			16.2685	126.373		10.4824	-4.37316
		10.4845	101			10.4845	104.455		10.4845	-3.45521									16.2838	122			16.2838	126.212		10.4845	-4.21211
		10.4865	104			10.4865	104.432		10.4865	-0.43184									16.2991	121			16.2991	126.051		10.4865	-5.05121
		10.4886	108			10.4886	104.409		10.4886	3.59139									16.3145	121			16.3145	125.89		10.4886	-4.89024
		10.4906	109			10.4906	104.385		10.4906	4.61472									16.3298	121			16.3298	125.729		10.4906	-4.7293
		10.4927	113			10.4927	104.362		10.4927	8.63802									16.3452	122			16.3452	125.569		10.4927	-3.56852
		10.4947	110			10.4947	104.339		10.4947	5.66117									16.3605	122			16.3605	125.408		10.4947	-3.40767
		10.4968	107			10.4968	104.316		10.4968	2.68442									16.3759	123			16.3759	125.247		10.4968	-2.24686
		10.4988	105			10.4988	104.292		10.4988	0.70753									16.3912	123			16.3912	125.086		10.4988	-2.08611
		10.5009	102			10.5009	104.269		10.5009	-2.26928									16.4066	124			16.4066	124.925		10.5009	-0.92549
		10.5029	99			10.5029	104.246		10.5029	-5.24611									16.4219	124			16.4219	124.765		10.5029	-0.76483
		10.5049	95			10.5049	104.223		10.5049	-9.22308									16.4373	124			16.4373	124.604		10.5049	-0.60421
		10.507	92			10.507	104.2		10.507	-12.2									16.4526	124			16.4526	124.444		10.507	-0.44375
		10.5091	94			10.5091	104.177		10.5091	-10.1769									16.468	124			16.468	124.283		10.5091	-0.28323
		10.5111	93			10.5111	104.154		10.5111	-11.1539									16.4833	124			16.4833	124.123		10.5111	-0.12278
		10.5131	94			10.5131	104.131		10.5131	-10.1309									16.4987	124			16.4987	123.962		10.5131	0.03752
		10.5152	95			10.5152	104.108		10.5152	-9.10796									16.514	124			16.514	123.802		10.5152	0.19788
		10.5172	97			10.5172	104.085		10.5172	-7.08497									16.5294	124			16.5294	123.642		10.5172	0.35816
		10.5193	102			10.5193	104.062		10.5193	-2.062									16.5447	125			16.5447	123.482		10.5193	1.51839
		10.5213	106			10.5213	104.039		10.5213	1.96082									16.56	125			16.56	123.322		10.5213	1.67846
		10.5234	109			10.5234	104.016		10.5234	4.98374									16.5754	125			16.5754	123.161		10.5234	1.83856
		10.5254	110			10.5254	103.993		10.5254	6.00664									16.5907	126			16.5907	123.001		10.5254	2.9986
		10.5275	112			10.5275	103.971		10.5275	8.02939									16.6061	126			16.6061	122.842		10.5275	3.15847
		10.5295	111			10.5295	103.948		10.5295	7.05223									16.6214	127			16.6214	122.682		10.5295	4.31838
		10.5316	108			10.5316	103.925		10.5316	4.07504									16.6368	127			16.6368	122.522		10.5316	4.47822
		10.5336	111			10.5336	103.902		10.5336	7.09772									16.6521	127			16.6521	122.362		10.5336	4.63788
		10.5357	112			10.5357	103.88		10.5357	8.12048									16.6675	127			16.6675	122.202		10.5357	4.79757
		10.5377	110			10.5377	103.857		10.5377	6.14311									16.6828	126			16.6828	122.043		10.5377	3.95719
		10.5397	110			10.5397	103.834		10.5397	6.16582									16.6982	125			16.6982	121.883		10.5397	3.11673
		10.5418	109			10.5418	103.811		10.5418	5.18851									16.7135	123			16.7135	121.724		10.5418	1.27608
		10.5438	105			10.5438	103.789		10.5438	1.21107									16.7289	121			16.7289	121.565		10.5438	-0.56453
		10.5459	102			10.5459	103.766		10.5459	-1.7663									16.7442	119			16.7442	121.405		10.5459	-2.40523
		10.5479	100			10.5479	103.744		10.5479	-3.74368									16.7596	117			16.7596	121.246		10.5479	-4.24612
		10.55	95			10.55	103.721		10.55	-8.72121									16.7749	116			16.7749	121.087		10.55	-5.08698
		10.552	97			10.552	103.699		10.552	-6.69865									16.7903	115			16.7903	120.928		10.552	-5.92793
		10.5541	102			10.5541	103.676		10.5541	-1.67622									16.8056	115			16.8056	120.769		10.5541	-5.76908
		10.5561	105			10.5561	103.654		10.5561	1.34629									16.8209	115			16.8209	120.61		10.5561	-5.61021
		10.5582	105			10.5582	103.631		10.5582	1.36877									16.8363	116			16.8363	120.451		10.5582	-4.45144
		10.5602	107			10.5602	103.609		10.5602	3.39113									16.8516	116			16.8516	120.293		10.5602	-4.29276
		10.5623	107			10.5623	103.586		10.5623	3.41356									16.867	117			16.867	120.134		10.5623	-3.13429
		10.5643	104			10.5643	103.564		10.5643	0.43586									16.8823	117			16.8823	119.976		10.5643	-2.9758
		10.5663	99			10.5663	103.542		10.5663	-4.54176									16.8977	116			16.8977	119.817		10.5663	-3.81741
		10.5684	98			10.5684	103.519		10.5684	-5.51939									16.913	116			16.913	119.659		10.5684	-3.65923
		10.5704	92			10.5704	103.497		10.5704	-11.4972									16.9284	115			16.9284	119.501		10.5704	-4.50105
		10.5725	96			10.5725	103.475		10.5725	-7.47487									16.9437	114			16.9437	119.343		10.5725	-5.34297
		10.5745	97			10.5745	103.453		10.5745	-6.45258									16.9591	113			16.9591	119.185		10.5745	-6.1851
		10.5766	97			10.5766	103.43		10.5766	-6.43044									16.9744	113			16.9744	119.027		10.5766	-6.02724
		10.5786	97			10.5786	103.408		10.5786	-6.4082									16.9898	113			16.9898	118.87		10.5786	-5.8695
		10.5807	98			10.5807	103.386		10.5807	-5.38599									17.0051	113			17.0051	118.712		10.5807	-5.71186
		10.5827	99			10.5827	103.364		10.5827	-4.36392									17.0205	114			17.0205	118.554		10.5827	-4.55444
		10.5848	99			10.5848	103.342		10.5848	-4.34177									17.0358	116			17.0358	118.397		10.5848	-2.39703
		10.5868	97			10.5868	103.32		10.5868	-6.31975									17.0511	118			17.0511	118.24		10.5868	-0.23975
		10.5889	98			10.5889	103.298		10.5889	-5.29764									17.0665	120			17.0665	118.083		10.5889	1.91731
		10.5909	95			10.5909	103.276		10.5909	-8.27556									17.0818	122			17.0818	117.926		10.5909	4.07436
		10.5929	98			10.5929	103.254		10.5929	-5.25362									17.0972	124			17.0972	117.769		10.5929	6.23128
		10.595	99			10.595	103.232		10.595	-4.23159									17.1125	125			17.1125	117.612		10.595	7.38798
		10.597	100			10.597	103.21		10.597	-3.20958									17.1279	125			17.1279	117.455		10.597	7.54465
		10.5991	99			10.5991	103.188		10.5991	-4.18771									17.1432	125			17.1432	117.299		10.5991	7.70119
		10.6011	97			10.6011	103.166		10.6011	-6.16576									17.1586	124			17.1586	117.142		10.6011	6.8576
		10.6032	101			10.6032	103.144		10.6032	-2.14394									17.1739	122			17.1739	116.986		10.6032	5.01376
		10.6052	101			10.6052	103.122		10.6052	-2.12204									17.1893	121			17.1893	116.83		10.6052	4.16991
		10.6073	95			10.6073	103.1		10.6073	-8.10016									17.2046	119			17.2046	116.674		10.6073	2.32591
		10.6093	96			10.6093	103.078		10.6093	-7.07842									17.22	118			17.22	116.518		10.6093	1.48167
		10.6114	98			10.6114	103.057		10.6114	-5.0566									17.2353	117			17.2353	116.363		10.6114	0.6374
		10.6134	99			10.6134	103.035		10.6134	-4.03479									17.2507	116			17.2507	116.207		10.6134	-0.20702
		10.6154	103			10.6154	103.013		10.6154	-0.01312									17.266	116			17.266	116.052		10.6154	-0.05169
		10.6175	106			10.6175	102.991		10.6175	3.00863									17.2813	115			17.2813	115.896		10.6175	-0.89639
		10.6195	103			10.6195	102.97		10.6195	0.03024									17.2967	115			17.2967	115.741		10.6195	-0.74125
		10.6216	100			10.6216	102.948		10.6216	-2.94806									17.312	114			17.312	115.586		10.6216	-1.58626
		10.6236	101			10.6236	102.926		10.6236	-1.92638									17.3274	114			17.3274	115.432		10.6236	-1.43152
		10.6257	99			10.6257	102.905		10.6257	-3.90485									17.3427	114			17.3427	115.277		10.6257	-1.27683
		10.6277	97			10.6277	102.883		10.6277	-5.88322									17.3581	113			17.3581	115.122		10.6277	-2.1223
		10.6298	102			10.6298	102.862		10.6298	-0.86163									17.3734	113			17.3734	114.968		10.6298	-1.96802
		10.6318	102			10.6318	102.84		10.6318	-0.84016									17.3888	113			17.3888	114.929		10.6318	-1.92921
		10.6339	102			10.6339	102.819		10.6339	-0.81861									17.4041	112			17.4041	114.776		10.6339	-2.77559
		10.6359	107			10.6359	102.797		10.6359	4.2028									17.4195	111			17.4195	114.622		10.6359	-3.62223
		10.638	109			10.638	102.776		10.638	6.2243									17.4348	110			17.4348	114.469		10.638	-4.46894
		10.64	107			10.64	102.754		10.64	4.24577									17.4502	109			17.4502	114.373		10.64	-5.37347
		10.642	105			10.642	102.733		10.642	2.26711									17.4655	108			17.4655	114.221		10.642	-6.22073
		10.6441	104			10.6441	102.711		10.6441	1.28853									17.4809	107			17.4809	114.068		10.6441	-7.06827
		10.6462	102			10.6462	102.69		10.6462	-0.69008									17.4962	107			17.4962	113.916		10.6462	-6.91589
		10.6482	103			10.6482	102.669		10.6482	0.33118									17.5116	107			17.5116	113.764		10.6482	-6.76367
		10.6502	103			10.6502	102.647		10.6502	0.35253									17.5269	107			17.5269	113.612		10.6502	-6.61174
		10.6523	101			10.6523	102.626		10.6523	-1.62626									17.5422	108			17.5422	113.46		10.6523	-5.45989
		10.6543	101			10.6543	102.605		10.6543	-1.60497									17.5576	108			17.5576	113.308		10.6543	-5.30823
		10.6564	106			10.6564	102.584		10.6564	3.4163									17.5729	109			17.5729	113.157		10.6564	-4.15685
		10.6584	109			10.6584	102.563		10.6584	6.43744									17.5883	109			17.5883	113.006		10.6584	-4.00555
		10.6605	110			10.6605	102.541		10.6605	7.45865									17.6036	110			17.6036	112.854		10.6605	-2.85445
		10.6625	110			10.6625	102.52		10.6625	7.47984									17.619	110			17.619	112.704		10.6625	-2.70353
		10.6646	108			10.6646	102.499		10.6646	5.5009									17.6343	110			17.6343	112.553		10.6646	-2.5529
		10.6666	111			10.6666	102.478		10.6666	8.52204									17.6497	111			17.6497	112.402		10.6666	-1.40237
		10.6686	110			10.6686	102.457		10.6686	7.54305									17.665	111			17.665	112.252		10.6686	-1.25204
		10.6707	108			10.6707	102.436		10.6707	5.56414									17.6804	111			17.6804	112.102		10.6707	-1.10201
		10.6728	105			10.6728	102.415		10.6728	2.58521									17.6957	111			17.6957	111.952		10.6728	-0.95207
		10.6748	102			10.6748	102.394		10.6748	-0.39386									17.7111	111			17.7111	111.802		10.6748	-0.80233
		10.6768	103			10.6768	102.373		10.6768	0.62715									17.7264	111			17.7264	111.653		10.6768	-0.65289
		10.6789	100			10.6789	102.352		10.6789	-2.35186									17.7418	110			17.7418	111.504		10.6789	-1.50356
		10.6809	98			10.6809	102.331		10.6809	-4.33101									17.7571	109			17.7571	111.354		10.6809	-2.35444
		10.683	101			10.683	102.31		10.683	-1.31007									17.7725	107			17.7725	111.206		10.683	-4.20553
		10.685	101			10.685	102.289		10.685	-1.28916									17.7878	106			17.7878	111.057		10.685	-5.05692
		10.6871	106			10.6871	102.268		10.6871	3.73162									17.8031	104			17.8031	110.908		10.6871	-6.90842
		10.6891	106			10.6891	102.248		10.6891	3.75248									17.8185	103			17.8185	110.76		10.6891	-7.76015
		10.6912	105			10.6912	102.227		10.6912	2.77322									17.8338	103			17.8338	110.612		10.6912	-7.61218
		10.6932	104			10.6932	102.206		10.6932	1.79402									17.8492	102			17.8492	110.464		10.6932	-8.46433
		10.6953	98			10.6953	102.185		10.6953	-4.1852									17.8645	102			17.8645	110.317		10.6953	-8.3167
		10.6973	93			10.6973	102.165		10.6973	-9.16454									17.8799	102			17.8799	110.169		10.6973	-8.1693
		10.6994	88			10.6994	102.144		10.6994	-14.1438									17.8952	102			17.8952	110.022		10.6994	-8.02221
		10.7014	86			10.7014	102.123		10.7014	-16.1231									17.9106	101			17.9106	109.875		10.7014	-8.87524
		10.7034	89			10.7034	102.103		10.7034	-13.1025									17.9259	101			17.9259	109.729		10.7034	-8.72851
		10.7055	93			10.7055	102.082		10.7055	-9.08187									17.9413	100			17.9413	109.582		10.7055	-9.58209
		10.7075	98			10.7075	102.061		10.7075	-4.06134									17.9566	100			17.9566	109.436		10.7075	-9.43581
		10.7096	104			10.7096	102.041		10.7096	1.95927									17.972	100			17.972	109.29		10.7096	-9.28976
		10.7116	111			10.7116	102.02		10.7116	8.97984									17.9873	101			17.9873	109.144		10.7116	-8.14404
		10.7137	113			10.7137	102		10.7137	11.0003									18.0027	101			18.0027	108.998		10.7137	-7.99845
		10.7157	107			10.7157	101.979		10.7157	5.02082									18.018	102			18.018	108.853		10.7157	-6.8531
		10.7178	107			10.7178	101.959		10.7178	5.04133									18.0333	103			18.0333	108.708		10.7178	-5.70808
		10.7198	103			10.7198	101.938		10.7198	1.0617									18.0487	104			18.0487	108.563		10.7198	-4.56321
		10.7219	102			10.7219	101.918		10.7219	0.08215									18.0641	104			18.0641	108.419		10.7219	-4.41858
		10.7239	103			10.7239	101.898		10.7239	1.10248									18.0794	104			18.0794	108.274		10.7239	-4.27419
		10.7259	104			10.7259	101.877		10.7259	2.12287									18.0947	104			18.0947	108.13		10.7259	-4.13013
		10.728	105			10.728	101.857		10.728	3.14325									18.1101	103			18.1101	107.986		10.728	-4.98623
		10.73	104			10.73	101.837		10.73	2.1635									18.1254	103			18.1254	107.843		10.73	-4.84257
		10.7321	108			10.7321	101.816		10.7321	6.18382									18.1408	102			18.1408	107.699		10.7321	-5.69926
		10.7341	109			10.7341	101.796		10.7341	7.20412									18.1561	102			18.1561	107.556		10.7341	-5.5561
		10.7362	107			10.7362	101.776		10.7362	5.22429									18.1715	101			18.1715	107.413		10.7362	-6.41319
		10.7382	109			10.7382	101.755		10.7382	7.24454									18.1868	101			18.1868	107.271		10.7382	-6.27055
		10.7403	106			10.7403	101.735		10.7403	4.26466									18.2022	102			18.2022	107.128		10.7403	-5.12824
		10.7423	107			10.7423	101.715		10.7423	5.28485									18.2175	103			18.2175	106.986		10.7423	-3.9861
		10.7444	109			10.7444	101.695		10.7444	7.30502									18.2329	104			18.2329	106.844		10.7444	-2.84431
		10.7464	106			10.7464	101.675		10.7464	4.32507									18.2482	106			18.2482	106.703		10.7464	-0.70268
		10.7485	103			10.7485	101.655		10.7485	1.34518									18.2636	108			18.2636	106.561		10.7485	1.43868
		10.7505	99			10.7505	101.635		10.7505	-2.63472									18.2789	109			18.2789	106.42		10.7505	2.57978
		10.7525	99			10.7525	101.615		10.7525	-2.61475									18.2943	110			18.2943	106.279		10.7525	3.72053
		10.7546	100			10.7546	101.595		10.7546	-1.59471									18.3096	111			18.3096	106.139		10.7546	4.8611
		10.7566	100			10.7566	101.575		10.7566	-1.57479									18.325	111			18.325	105.999		10.7566	5.0014
		10.7587	102			10.7587	101.555		10.7587	0.4452									18.3403	110			18.3403	106.404		10.7587	3.59557
		10.7607	99			10.7607	101.535		10.7607	-2.53484									18.3556	109			18.3556	106.268		10.7607	2.73199
		10.7628	100			10.7628	101.515		10.7628	-1.515									18.371	107			18.371	106.132		10.7628	0.86811
		10.7648	100			10.7648	101.495		10.7648	-1.49509									18.3863	105			18.3863	105.996		10.7648	-0.99647
		10.7669	98			10.7669	101.475		10.7669	-3.4752									18.4017	103			18.4017	106.134		10.7669	-3.13419
		10.7689	96			10.7689	101.455		10.7689	-5.45543									18.417	102			18.417	106.001		10.7689	-4.00066
		10.771	97			10.771	101.436		10.771	-4.43559									18.4324	101			18.4324	105.867		10.771	-4.86746
		10.773	97			10.773	101.416		10.773	-4.41589									18.4477	101			18.4477	105.735		10.773	-4.73467
		10.7751	102			10.7751	101.396		10.7751	0.6039									18.4631	101			18.4631	105.602		10.7751	-4.60212
		10.7771	100			10.7771	101.376		10.7771	-1.37633									18.4784	102			18.4784	105.47		10.7771	-3.4699
		10.7791	103			10.7791	101.357		10.7791	1.64329									18.4938	102			18.4938	105.338		10.7791	-3.33801
		10.7812	101			10.7812	101.337		10.7812	-0.33699									18.5091	103			18.5091	105.207		10.7812	-2.20655
		10.7833	100			10.7833	101.317		10.7833	-1.31731									18.5245	103			18.5245	105.076		10.7833	-2.07554
		10.7853	98			10.7853	101.298		10.7853	-3.29775									18.5398	103			18.5398	104.945		10.7853	-1.94475
		10.7873	99			10.7873	101.278		10.7873	-2.27812									18.5552	104			18.5552	104.814		10.7873	-0.81422
		10.7894	100			10.7894	101.259		10.7894	-1.25861									18.5705	104			18.5705	104.684		10.7894	-0.68403
		10.7914	101			10.7914	101.239		10.7914	-0.23903									18.5859	104			18.5859	104.554		10.7914	-0.55419
		10.7935	99			10.7935	101.219		10.7935	-2.21948									18.6012	105			18.6012	104.425		10.7935	0.57523
		10.7955	97			10.7955	101.2		10.7955	-4.20005									18.6165	105			18.6165	104.296		10.7955	0.70437
		10.7976	94			10.7976	101.181		10.7976	-7.18054									18.6319	106			18.6319	104.167		10.7976	1.83316
		10.7996	96			10.7996	101.161		10.7996	-5.16106									18.6472	106			18.6472	104.038		10.7996	1.96152
		10.8017	94			10.8017	101.142		10.8017	-7.14172									18.6626	105			18.6626	103.91		10.8017	1.0896
		10.8037	92			10.8037	101.122		10.8037	-9.12228									18.6779	105			18.6779	103.783		10.8037	1.21732
		10.8057	94			10.8057	101.103		10.8057	-7.10299									18.6933	104			18.6933	103.655		10.8057	0.3447
		10.8078	96			10.8078	101.084		10.8078	-5.08361									18.7086	103			18.7086	103.528		10.8078	-0.52839
		10.8099	97			10.8099	101.064		10.8099	-4.06426									18.724	102			18.724	103.402		10.8099	-1.40175
		10.8119	97			10.8119	101.045		10.8119	-4.04504									18.7393	102			18.7393	103.275		10.8119	-1.27548
		10.8139	95			10.8139	101.026		10.8139	-6.02574									18.7547	102			18.7547	103.15		10.8139	-1.14965
		10.816	96			10.816	101.006		10.816	-5.00647									18.77	102			18.77	103.024		10.816	-1.02412
		10.818	98			10.818	100.987		10.818	-2.98732									18.7854	102			18.7854	102.899		10.818	-0.89896
		10.8201	102			10.8201	100.968		10.8201	1.0319									18.8007	103			18.8007	102.774		10.8201	0.22583
		10.8221	101			10.8221	100.949		10.8221	0.051									18.8161	103			18.8161	102.65		10.8221	0.35016
		10.8242	101			10.8242	100.93		10.8242	0.07016									18.8314	103			18.8314	102.526		10.8242	0.47419
		10.8262	104			10.8262	100.911		10.8262	3.0893									18.8467	103			18.8467	102.402		10.8262	0.59776
		10.8283	103			10.8283	100.892		10.8283	2.10832									18.8621	102			18.8621	102.279		10.8283	-0.27897
		10.8303	102			10.8303	100.873		10.8303	1.12741									18.8774	101			18.8774	102.156		10.8303	-1.15609
		10.8324	101			10.8324	100.854		10.8324	0.14648									18.8928	100			18.8928	102.034		10.8324	-2.0336
		10.8344	99			10.8344	100.835		10.8344	-1.83458									18.9081	99			18.9081	101.912		10.8344	-2.91157
		10.8364	97			10.8364	100.816		10.8364	-3.81557									18.9235	98			18.9235	101.79		10.8364	-3.78986
		10.8385	95			10.8385	100.797		10.8385	-5.79658									18.9388	97			18.9388	101.669		10.8385	-4.66854
		10.8405	95			10.8405	100.778		10.8405	-5.77772									18.9542	97			18.9542	101.548		10.8405	-4.5477
		10.8426	93			10.8426	100.759		10.8426	-7.75878									18.9695	96			18.9695	101.427		10.8426	-5.42718
		10.8446	93			10.8446	100.74		10.8446	-7.73997									18.9849	96			18.9849	101.307		10.8446	-5.30705
		10.8467	95			10.8467	100.721		10.8467	-5.72109									19.0002	95			19.0002	101.187		10.8467	-6.18733
		10.8487	96			10.8487	100.702		10.8487	-4.70222									19.0156	95			19.0156	101.068		10.8487	-6.06809
		10.8508	99			10.8508	100.683		10.8508	-1.68349									19.0309	94			19.0309	100.949		10.8508	-6.94919
		10.8528	95			10.8528	100.665		10.8528	-5.66468									19.0463	94			19.0463	100.831		10.8528	-6.83069
		10.8549	96			10.8549	100.646		10.8549	-4.6459									19.0616	94			19.0616	100.713		10.8549	-6.71268
		10.8569	94			10.8569	100.627		10.8569	-6.62724									19.077	95			19.077	100.595		10.8569	-5.59501
		10.859	94			10.859	100.609		10.859	-6.60852									19.0923	96			19.0923	100.478		10.859	-4.47775
		10.861	97			10.861	100.59		10.861	-3.58991									19.1076	98			19.1076	100.361		10.861	-2.36092
		10.863	100			10.863	100.571		10.863	-0.57124									19.123	99			19.123	100.245		10.863	-1.24458
		10.8651	103			10.8651	100.553		10.8651	2.44741									19.1383	100			19.1383	100.129		10.8651	-0.12859
		10.8671	105			10.8671	100.534		10.8671	4.46594									19.1537	101			19.1537	100.013		10.8671	0.9869
		10.8692	107			10.8692	100.515		10.8692	6.48454									19.169	101			19.169	99.898		10.8692	1.10204
		10.8712	112			10.8712	100.497		10.8712	11.5031									19.1844	101			19.1844	99.7833		10.8712	1.21674
		10.8733	106			10.8733	100.478		10.8733	5.52156									19.1997	101			19.1997	99.669		10.8733	1.33102
		10.8753	106			10.8753	100.46		10.8753	5.54009									19.2151	100			19.2151	99.5552		10.8753	0.44479
		10.8774	102			10.8774	100.442		10.8774	1.55848									19.2304	100			19.2304	99.4418		10.8774	0.55819
		10.8794	101			10.8794	100.423		10.8794	0.57695									19.2458	99			19.2458	99.3289		10.8794	-0.32885
		10.8815	98			10.8815	100.405		10.8815	-2.40461									19.2611	98			19.2611	99.2164		10.8815	-1.21641
		10.8835	98			10.8835	100.386		10.8835	-2.38629									19.2765	98			19.2765	99.1043		10.8835	-1.10433
		10.8856	101			10.8856	100.368		10.8856	0.6321									19.2918	98			19.2918	98.9927		10.8856	-0.99271
		10.8876	104			10.8876	100.35		10.8876	3.65047									19.3072	98			19.3072	98.8815		10.8876	-0.88153
		10.8896	107			10.8896	100.331		10.8896	6.66871									19.3225	99			19.3225	98.7709		10.8896	0.22912
		10.8917	111			10.8917	100.313		10.8917	10.687									19.3378	100			19.3378	98.6606		10.8917	1.33939
		10.8937	109			10.8937	100.295		10.8937	8.70521									19.3532	101			19.3532	98.5508		10.8937	2.4492
		10.8958	109			10.8958	100.277		10.8958	8.72347									19.3685	102			19.3685	98.4415		10.8958	3.55848
		10.8978	105			10.8978	100.258		10.8978	4.7417									19.3839	102			19.3839	98.3326		10.8978	3.66736
		10.8999	102			10.8999	100.24		10.8999	1.75981									19.3992	102			19.3992	98.2242		10.8999	3.77578
		10.9019	97			10.9019	100.222		10.9019	-3.22201									19.4146	101			19.4146	98.1163		10.9019	2.88374
		10.904	97			10.904	100.204		10.904	-3.20386									19.4299	100			19.4299	98.0089		10.904	1.99114
		10.906	101			10.906	100.186		10.906	0.81418									19.4453	99			19.4453	97.9018		10.906	1.09815
		10.9081	107			10.9081	100.168		10.9081	6.83228									19.4606	97			19.4606	97.7953		10.9081	-0.79532
		10.9101	106			10.9101	100.15		10.9101	5.85027									19.476	95			19.476	97.6893		10.9101	-2.68934
		10.9122	107			10.9122	100.132		10.9122	6.86832									19.4913	93			19.4913	97.5838		10.9122	-4.58376
		10.9142	106			10.9142	100.114		10.9142	5.88634									19.5067	91			19.5067	97.4787		10.9142	-6.47868
		10.9162	105			10.9162	100.096		10.9162	4.90424									19.522	90			19.522	97.3742		10.9162	-7.37415
		10.9183	102			10.9183	100.078		10.9183	1.92221									19.5374	89			19.5374	97.27		10.9183	-8.27005
		10.9203	100			10.9203	100.06		10.9203	-0.05984									19.5527	89			19.5527	97.1664		10.9203	-8.16644
		10.9224	100			10.9224	100.042		10.9224	-0.04202									19.568	89			19.568	97.0634		10.9224	-8.06339
		10.9244	100			10.9244	100.024		10.9244	-0.02412									19.5834	89			19.5834	96.9608		10.9244	-7.96078
		10.9265	104			10.9265	100.006		10.9265	3.99365									19.5987	90			19.5987	96.8587		10.9265	-6.85867
		10.9285	107			10.9285	99.9885		10.9285	7.01148									19.6141	90			19.6141	96.7571		10.9285	-6.75706
		10.9306	103			10.9306	99.9707		10.9306	3.0293									19.6294	90			19.6294	96.656		10.9306	-6.65603
		10.9326	101			10.9326	99.953		10.9326	1.04699									19.6448	90			19.6448	96.5554		10.9326	-6.55545
		10.9347	101			10.9347	99.9352		10.9347	1.06475									19.6601	90			19.6601	96.4554		10.9347	-6.45538
		10.9367	101			10.9367	99.9175		10.9367	1.08248									19.6755	90			19.6755	96.3559		10.9367	-6.3559
		10.9388	100			10.9388	99.8999		10.9388	0.1001									19.6908	89			19.6908	96.0688		10.9388	-7.06883
		10.9408	97			10.9408	99.8822		10.9408	-2.88222									19.7062	89			19.7062	95.9711		10.9408	-6.97115
		10.9429	99			10.9429	99.8646		10.9429	-0.86456									19.7215	88			19.7215	95.7799		10.9429	-7.77994
		10.9449	97			10.9449	99.847		10.9449	-2.84703									19.7369	87			19.7369	95.6838		10.9449	-8.68379
		10.9469	98			10.9469	99.8294		10.9469	-1.82943									19.7522	86			19.7522	95.5881		10.9469	-9.5881
		10.949	98			10.949	99.8119		10.949	-1.81194									19.7676	85			19.7676	95.4929		10.949	-10.493
		10.951	98			10.951	99.7944		10.951	-1.79439									19.7829	85			19.7829	95.3984		10.951	-10.3984
		10.9531	101			10.9531	99.7769		10.9531	1.22312									19.7983	85			19.7983	95.3043		10.9531	-10.3043
		10.9551	105			10.9551	99.7595		10.9551	5.24053									19.8136	86			19.8136	95.2108		10.9551	-9.21078
		10.9572	104			10.9572	99.742		10.9572	4.258									19.8289	87			19.8289	95.1178		10.9572	-8.11784
		10.9592	102			10.9592	99.7246		10.9592	2.27535									19.8443	89			19.8443	95.0254		10.9592	-6.02541
		10.9613	99			10.9613	99.7072		10.9613	-0.70724									19.8596	90			19.8596	94.9335		10.9613	-4.93352
		10.9633	100			10.9633	99.6898		10.9633	0.31016									19.875	92			19.875	94.8423		10.9633	-2.84225
		10.9654	99			10.9654	99.6726		10.9654	-0.67257									19.8903	93			19.8903	94.7515		10.9654	-1.75148
		10.9674	100			10.9674	99.6552		10.9674	0.34476									19.9057	95			19.9057	94.6613		10.9674	0.33872
		10.9695	100			10.9695	99.6379		10.9695	0.36207									19.921	96			19.921	94.5717		10.9695	1.42835
		10.9715	103			10.9715	99.6207		10.9715	3.37927									19.9364	97			19.9364	94.4826		10.9715	2.51736
		10.9735	103			10.9735	99.6035		10.9735	3.39652									19.9517	98			19.9517	94.3942		10.9735	3.60583
		10.9756	104			10.9756	99.5863		10.9756	4.41366									19.9671	98			19.9671	94.3063		10.9756	3.69373
		10.9776	101			10.9776	99.5691		10.9776	1.43086									19.9824	98			19.9824	94.219		10.9776	3.78097
		10.9797	101			10.9797	99.552		10.9797	1.44804									19.9978	98			19.9978	94.1323		10.9797	3.86769
		10.9817	99			10.9817	99.5349		10.9817	-0.5349									20.0131	97			20.0131	94.0462		10.9817	2.9538
		10.9838	102			10.9838	99.5178		10.9838	2.48222									20.0285	96			20.0285	93.9607		10.9838	2.03927
		10.9858	107			10.9858	99.5007		10.9858	7.49931									20.0438	95			20.0438	93.8758		10.9858	1.12418
		10.9879	109			10.9879	99.4837		10.9879	9.5163									20.0592	94			20.0592	93.7915		10.9879	0.20847
		10.9899	107			10.9899	99.4667		10.9899	7.53334									20.0745	93			20.0745	93.7078		10.9899	-0.70785
		10.992	108			10.992	99.4497		10.992	8.55035									20.0898	93			20.0898	93.6248		10.992	-0.62484
		10.994	104			10.994	99.4327		10.994	4.56725									20.1052	93			20.1052	93.5424		10.994	-0.5424
		10.9961	100			10.9961	99.4158		10.9961	0.58421									20.1206	93			20.1206	93.4606		10.9961	-0.46061
		10.9981	105			10.9981	99.3989		10.9981	5.60107									20.1359	93			20.1359	93.3795		10.9981	-0.37949
		11.0001	108			11.0001	99.382		11.0001	8.61797									20.1512	94			20.1512	93.299		11.0001	0.70103
		11.0022	106			11.0022	99.3651		11.0022	6.63485									20.1666	94			20.1666	93.2191		11.0022	0.7809
		11.0042	108			11.0042	99.3484		11.0042	8.65162									20.1819	94			20.1819	93.1399		11.0042	0.86007
		11.0063	110			11.0063	99.3316		11.0063	10.6684									20.1973	94			20.1973	93.0614		11.0063	0.93863
		11.0083	106			11.0083	99.3148		11.0083	6.68524									20.2126	93			20.2126	92.9835		11.0083	0.01652
		11.0104	103			11.0104	99.2981		11.0104	3.70194									20.228	93			20.228	92.9063		11.0104	0.09374
		11.0124	104			11.0124	99.2813		11.0124	4.71867									20.2433	92			20.2433	92.8298		11.0124	-0.82976
		11.0145	98			11.0145	99.2647		11.0145	-1.26469									20.2587	91			20.2587	92.7539		11.0145	-1.75391
		11.0165	96			11.0165	99.248		11.0165	-3.248									20.274	91			20.274	92.6788		11.0165	-1.6788
		11.0186	101			11.0186	99.2313		11.0186	1.76867									20.2894	91			20.2894	92.6044		11.0186	-1.60438
		11.0206	99			11.0206	99.2148		11.0206	-0.21478									20.3047	92			20.3047	92.5306		11.0206	-0.53061
		11.0227	99			11.0227	99.1982		11.0227	-0.19817									20.3201	92			20.3201	92.4575		11.0227	-0.45755
		11.0247	98			11.0247	99.1816		11.0247	-1.18159									20.3354	93			20.3354	92.3853		11.0247	0.61471
		11.0267	103			11.0267	99.1651		11.0267	3.83488									20.3508	93			20.3508	92.3137		11.0267	0.68632
		11.0288	103			11.0288	99.1486		11.0288	3.85141									20.3661	93			20.3661	92.2428		11.0288	0.75721
		11.0308	103			11.0308	99.1322		11.0308	3.86783									20.3815	93			20.3815	92.1768		11.0308	0.82322
		11.0329	105			11.0329	99.1157		11.0329	5.88431									20.3968	92			20.3968	92.1074		11.0329	-0.10744
		11.0349	102			11.0349	99.0992		11.0349	2.90076									20.4121	91			20.4121	92.0388		11.0349	-1.03879
		11.037	101			11.037	99.0829		11.037	1.91709									20.4275	89			20.4275	91.9709		11.037	-2.97092
		11.039	101			11.039	99.0665		11.039	1.93348									20.4428	88			20.4428	91.9039		11.039	-3.90386
		11.0411	99			11.0411	99.0502		11.0411	-0.05015									20.4582	87			20.4582	91.8375		11.0411	-4.83754
		11.0431	99			11.0431	99.0339		11.0431	-0.0339									20.4735	86			20.4735	91.772		11.0431	-5.77201
		11.0452	98			11.0452	99.0176		11.0452	-1.01759									20.4889	86			20.4889	91.7073		11.0452	-5.70731
		11.0472	100			11.0472	99.0014		11.0472	0.99861									20.5042	86			20.5042	91.6434		11.0472	-5.64339
		11.0493	101			11.0493	98.9851		11.0493	2.01487									20.5196	87			20.5196	91.5823		11.0493	-4.58234
		11.0513	99			11.0513	98.9689		11.0513	0.0311									20.5349	88			20.5349	91.52		11.0513	-3.52004
		11.0534	99			11.0534	98.9528		11.0534	0.04722									20.5503	89			20.5503	91.4586		11.0534	-2.45863
		11.0554	101			11.0554	98.9366		11.0554	2.06339									20.5656	90			20.5656	91.398		11.0554	-1.39803
		11.0574	103			11.0574	98.9205		11.0574	4.07954									20.581	91			20.581	91.3383		11.0574	-0.33827
		11.0595	104			11.0595	98.9044		11.0595	5.09557									20.5963	91			20.5963	91.2794		11.0595	-0.27942
		11.0615	103			11.0615	98.8883		11.0615	4.11167									20.6117	91			20.6117	91.2214		11.0615	-0.22141
		11.0636	103			11.0636	98.8723		11.0636	4.12765									20.627	91			20.627	91.1643		11.0636	-0.16428
		11.0656	102			11.0656	98.8563		11.0656	3.14368									20.6423	90			20.6423	91.1081		11.0656	-1.10809
		11.0677	103			11.0677	98.8403		11.0677	4.1597									20.6577	90			20.6577	91.0528		11.0677	-1.05277
		11.0697	107			11.0697	98.8244		11.0697	8.1756									20.673	90			20.673	90.9984		11.0697	-0.99837
		11.0718	103			11.0718	98.8084		11.0718	4.19155									20.6884	89			20.6884	90.9449		11.0718	-1.94492
		11.0738	103			11.0738	98.7925		11.0738	4.20747									20.7037	89			20.7037	90.8924		11.0738	-1.89243
		11.0759	105			11.0759	98.7767		11.0759	6.22329									20.7191	89			20.7191	90.8409		11.0759	-1.84087
		11.0779	106			11.0779	98.7608		11.0779	7.23917									20.7344	89			20.7344	90.7903		11.0779	-1.79029
		11.08	107			11.08	98.7451		11.08	8.25492									20.7498	88			20.7498	90.7407		11.08	-2.74073
		11.082	106			11.082	98.7293		11.082	7.27074									20.7651	88			20.7651	90.6921		11.082	-2.69213
		11.084	106			11.084	98.7135		11.084	7.28653									20.7805	87			20.7805	90.6445		11.084	-3.64455
		11.0861	105			11.0861	98.6978		11.0861	6.30221									20.7958	87			20.7958	90.598		11.0861	-3.59803
		11.0881	104			11.0881	98.6821		11.0881	5.31794									20.8112	87			20.8112	90.5525		11.0881	-3.55252
		11.0902	102			11.0902	98.6664		11.0902	3.33364									20.8265	87			20.8265	90.5081		11.0902	-3.50808
		11.0922	99			11.0922	98.6508		11.0922	0.34924									20.8419	87			20.8419	90.4647		11.0922	-3.46471
		11.0943	101			11.0943	98.6351		11.0943	2.36489									20.8572	88			20.8572	90.4224		11.0943	-2.42245
		11.0963	100			11.0963	98.6195		11.0963	1.38051									20.8726	89			20.8726	90.3813		11.0963	-1.38129
		11.0984	98			11.0984	98.604		11.0984	-0.60398									20.8879	90			20.8879	90.3413		11.0984	-0.34126
		11.1004	99			11.1004	98.5884		11.1004	0.41158									20.9032	90			20.9032	90.3024		11.1004	-0.30238
		11.1025	99			11.1025	98.573		11.1025	0.42704									20.9186	91			20.9186	90.2647		11.1025	0.73534
		11.1045	99			11.1045	98.5575		11.1045	0.44255									20.9339	91			20.9339	90.2281		11.1045	0.77189
		11.1066	96			11.1066	98.542		11.1066	-2.54197									20.9493	92			20.9493	90.1928		11.1066	1.80721
		11.1086	97			11.1086	98.5266		11.1086	-1.5266									20.9646	92			20.9646	90.1587		11.1086	1.84133
		11.1106	97			11.1106	98.5112		11.1106	-1.51118									20.98	93			20.98	90.1258		11.1106	2.8742
		11.1127	98			11.1127	98.4959		11.1127	-0.49586									20.9953	93			20.9953	90.0942		11.1127	2.90581
		11.1147	100			11.1147	98.4805		11.1147	1.51951									21.0107	94			21.0107	90.0639		11.1147	3.9361
		11.1168	101			11.1168	98.4651		11.1168	2.53485									21.026	94			21.026	90.0349		11.1168	3.96511
		11.1188	98			11.1188	98.4499		11.1188	-0.44992									21.0414	94			21.0414	90.0072		11.1188	3.99278
		11.1209	101			11.1209	98.4346		11.1209	2.56537									21.0567	93			21.0567	89.9809		11.1209	3.01907
		11.1229	101			11.1229	98.4194		11.1229	2.58062									21.0721	92			21.0721	89.956		11.1229	2.044
		11.125	101			11.125	98.4042		11.125	2.59576									21.0874	91			21.0874	89.9325		11.125	1.06751
		11.127	102			11.127	98.389		11.127	3.61096									21.1028	90			21.1028	89.9104		11.127	0.08957
		11.1291	102			11.1291	98.3739		11.1291	3.62605									21.1181	89			21.1181	89.8898		11.1291	-0.88982
		11.1311	100			11.1311	98.3588		11.1311	1.6412									21.1334	88			21.1334	89.8707		11.1311	-1.87071
		11.1332	101			11.1332	98.3437		11.1332	2.65631									21.1488	87			21.1488	89.8531		11.1332	-2.85313
		11.1352	104			11.1352	98.3287		11.1352	5.67131									21.1641	86			21.1641	89.8371		11.1352	-3.8371
		11.1372	104			11.1372	98.3136		11.1372	5.68637									21.1795	85			21.1795	89.8266		11.1372	-4.82658
		11.1393	102			11.1393	98.2986		11.1393	3.7014									21.1948	85			21.1948	89.8138		11.1393	-4.81376
		11.1413	103			11.1413	98.2837		11.1413	4.71632									21.2102	84			21.2102	89.8026		11.1413	-5.8026
		11.1434	103			11.1434	98.2687		11.1434	4.73128									21.2255	84			21.2255	89.7931		11.1434	-5.79313
		11.1454	105			11.1454	98.2538		11.1454	6.74623									21.2409	84			21.2409	89.7854		11.1454	-5.78539
		11.1475	104			11.1475	98.2389		11.1475	5.76106									21.2562	84			21.2562	89.7794		11.1475	-5.7794
		11.1495	101			11.1495	98.2241		11.1495	2.77595									21.2716	85			21.2716	89.7752		11.1495	-4.77523
		11.1516	102			11.1516	98.2093		11.1516	3.79072									21.2869	85			21.2869	89.7729		11.1516	-4.7729
		11.1536	99			11.1536	98.1945		11.1536	0.80555									21.3023	86			21.3023	89.7725		11.1536	-3.77245
		11.1557	99			11.1557	98.1797		11.1557	0.82034									21.3176	86			21.3176	89.7759		11.1557	-3.77589
		11.1577	98			11.1577	98.165		11.1577	-0.16496									21.333	86			21.333	89.7793		11.1577	-3.77934
		11.1598	101			11.1598	98.1502		11.1598	2.84977									21.3483	86			21.3483	89.7848		11.1598	-3.78483
		11.1618	104			11.1618	98.1355		11.1618	5.86449									21.3636	85			21.3636	89.7924		11.1618	-4.79237
		11.1639	107			11.1639	98.1209		11.1639	8.87909									21.379	85			21.379	89.802		11.1639	-4.80205
		11.1659	107			11.1659	98.1063		11.1659	8.89374									21.3943	84			21.3943	89.8139		11.1659	-5.81389
		11.1679	105			11.1679	98.0917		11.1679	6.90829									21.4097	84			21.4097	89.828		11.1679	-5.82797
		11.17	103			11.17	98.0771		11.17	4.92287									21.425	84			21.425	89.8443		11.17	-5.84431
		11.172	98			11.172	98.0626		11.172	-0.06256									21.4404	84			21.4404	89.863		11.172	-5.86301
		11.1741	96			11.1741	98.0481		11.1741	-2.0481									21.4557	85			21.4557	89.8841		11.1741	-4.88411
		11.1761	95			11.1761	98.0336		11.1761	-3.03359									21.4711	86			21.4711	89.9077		11.1761	-3.90766
		11.1782	97			11.1782	98.0191		11.1782	-1.01912									21.4864	86			21.4864	89.9338		11.1782	-3.93375
		11.1802	100			11.1802	98.0048		11.1802	1.99526									21.5018	87			21.5018	89.9625		11.1802	-2.96246
		11.1823	101			11.1823	97.9903		11.1823	3.00967									21.5171	87			21.5171	89.9938		11.1823	-2.9938
		11.1843	102			11.1843	97.976		11.1843	4.02398									21.5325	87			21.5325	90.0279		11.1843	-3.02791
		11.1864	101			11.1864	97.9617		11.1864	3.03834									21.5478	87			21.5478	90.0649		11.1864	-3.06485
		11.1884	101			11.1884	97.9473		11.1884	3.05267									21.5632	86			21.5632	90.1047		11.1884	-4.10465
		11.1905	102			11.1905	97.9331		11.1905	4.0669									21.5785	86			21.5785	90.1475		11.1905	-4.14748
		11.1925	101			11.1925	97.9188		11.1925	3.08116									21.5939	85			21.5939	90.1934		11.1925	-5.19337
		11.1945	102			11.1945	97.9046		11.1945	4.09541									21.6092	84			21.6092	90.2424		11.1945	-6.24242
		11.1966	100			11.1966	97.8905		11.1966	2.10953									21.6245	84			21.6245	90.2947		11.1966	-6.29469
		11.1986	101			11.1986	97.8763		11.1986	3.12372									21.6399	84			21.6399	90.3504		11.1986	-6.35036
		11.2007	100			11.2007	97.8622		11.2007	2.13779									21.6552	83			21.6552	90.4095		11.2007	-7.40949
		11.2027	101			11.2027	97.8481		11.2027	3.15192									21.6706	83			21.6706	90.4721		11.2027	-7.47214
		11.2048	101			11.2048	97.834		11.2048	3.16601									21.6859	83			21.6859	90.5385		11.2048	-7.53851
		11.2068	97			11.2068	97.82		11.2068	-0.82001									21.7013	83			21.7013	90.6087		11.2068	-7.60867
		11.2089	100			11.2089	97.806		11.2089	2.19402									21.7166	83			21.7166	90.6827		11.2089	-7.68275
		11.2109	101			11.2109	97.792		11.2109	3.20802									21.732	84			21.732	90.7608		11.2109	-6.76083
		11.213	100			11.213	97.7781		11.213	2.22192									21.7473	85			21.7473	90.8431		11.213	-5.84313
		11.215	100			11.215	97.7641		11.215	2.23586									21.7627	87			21.7627	90.9298		11.215	-3.92976
		11.2171	99			11.2171	97.7503		11.2171	1.2497									21.778	88			21.778	91.0208		11.2171	-3.02079
		11.2191	100			11.2191	97.7364		11.2191	2.26358									21.7934	89			21.7934	91.1165		11.2191	-2.11649
		11.2211	99			11.2211	97.7226		11.2211	1.27743									21.8087	89			21.8087	91.217		11.2211	-2.21699
		11.2232	99			11.2232	97.7088		11.2232	1.29118									21.8241	89			21.8241	91.3224		11.2232	-2.32236
		11.2252	97			11.2252	97.695		11.2252	-0.69504									21.8394	88			21.8394	91.4329		11.2252	-3.43291
		11.2273	94			11.2273	97.6813		11.2273	-3.68128									21.8548	87			21.8548	91.5488		11.2273	-4.54879
		11.2293	94			11.2293	97.6676		11.2293	-3.66763									21.8701	86			21.8701	91.6701		11.2293	-5.67008
		11.2314	94			11.2314	97.6539		11.2314	-3.65393									21.8854	84			21.8854	91.7972		11.2314	-7.79717
		11.2334	100			11.2334	97.6403		11.2334	2.35967									21.9008	83			21.9008	91.9302		11.2334	-8.93018
		11.2355	101			11.2355	97.6267		11.2355	3.3733									21.9161	82			21.9161	92.0693		11.2355	-10.0693
		11.2375	103			11.2375	97.6131		11.2375	5.38691									21.9315	82			21.9315	92.2148		11.2375	-10.2148
		11.2396	104			11.2396	97.5996		11.2396	6.40041									21.9468	82			21.9468	92.367		11.2396	-10.3669
		11.2416	101			11.2416	97.5861		11.2416	3.41395									21.9622	83			21.9622	92.526		11.2416	-9.52602
		11.2437	99			11.2437	97.5725		11.2437	1.42746									21.9775	84			21.9775	92.6922		11.2437	-8.69216
		11.2457	99			11.2457	97.5591		11.2457	1.44087									21.9929	86			21.9929	92.8659		11.2457	-6.86587
		11.2477	99			11.2477	97.5457		11.2477	1.45432									22.0082	88			22.0082	93.0473		11.2477	-5.04734
		11.2498	99			11.2498	97.5323		11.2498	1.46767									22.0236	90			22.0236	93.2369		11.2498	-3.23692
		11.2518	100			11.2518	97.5189		11.2518	2.48106									22.0389	92			22.0389	93.4348		11.2518	-1.43479
		11.2539	103			11.2539	97.5056		11.2539	5.49442									22.0543	94			22.0543	93.6416		11.2539	0.35841
		11.2559	101			11.2559	97.4923		11.2559	3.50767									22.0696	96			22.0696	93.8574		11.2559	2.14257
		11.258	98			11.258	97.479		11.258	0.52096									22.085	97			22.085	94.083		11.258	2.91702
		11.26	98			11.26	97.4658		11.26	0.53423									22.1003	97			22.1003	94.3185		11.26	2.68146
		11.2621	96			11.2621	97.4526		11.2621	-1.45262									22.1157	97			22.1157	94.5646		11.2621	2.43544
		11.2641	96			11.2641	97.4394		11.2641	-1.43942									22.131	96			22.131	94.8213		11.2641	1.17866
		11.2662	99			11.2662	97.4263		11.2662	1.57368									22.1464	95			22.1464	95.0897		11.2662	-0.08972
		11.2682	100			11.2682	97.4132		11.2682	2.58682									22.1617	93			22.1617	95.3701		11.2682	-2.37009
		11.2703	102			11.2703	97.4001		11.2703	4.59991									22.177	92			22.177	95.6628		11.2703	-3.6628
		11.2723	100			11.2723	97.3871		11.2723	2.61292									22.1924	91			22.1924	95.9689		11.2723	-4.96886
		11.2744	100			11.2744	97.374		11.2744	2.62595									22.2077	91			22.2077	96.2887		11.2744	-5.2887
		11.2764	100			11.2764	97.361		11.2764	2.63897									22.2231	91			22.2231	96.623		11.2764	-5.62304
		11.2784	95			11.2784	97.3481		11.2784	-2.34813									22.2384	91			22.2384	96.9723		11.2784	-5.97234
		11.2805	97			11.2805	97.3352		11.2805	-0.33518									22.2538	91			22.2538	97.3379		11.2805	-6.33785
		11.2825	95			11.2825	97.3223		11.2825	-2.32234									22.2691	92			22.2691	97.7202		11.2825	-5.72015
		11.2846	95			11.2846	97.3095		11.2846	-2.30946									22.2845	92			22.2845	98.1199		11.2846	-6.11989
		11.2866	96			11.2866	97.2966		11.2866	-1.29662									22.2998	93			22.2998	98.5385		11.2866	-5.53851
		11.2887	95			11.2887	97.2839		11.2887	-2.28387									22.3152	93			22.3152	98.9768		11.2887	-5.97676
		11.2907	94			11.2907	97.2711		11.2907	-3.2711									22.3305	94			22.3305	99.4357		11.2907	-5.43573
		11.2928	93			11.2928	97.2583		11.2928	-4.25834									22.3459	94			22.3459	99.9162		11.2928	-5.91623
		11.2948	95			11.2948	97.2457		11.2948	-2.2457									22.3612	95			22.3612	100.42		11.2948	-5.42014
		11.2969	92			11.2969	97.233		11.2969	-5.23301									22.3766	95			22.3766	100.948		11.2969	-5.9481
		11.2989	90			11.2989	97.2204		11.2989	-7.22043									22.3919	96			22.3919	101.502		11.2989	-5.50223
		11.301	92			11.301	97.2078		11.301	-5.20781									22.4073	97			22.4073	102.084		11.301	-5.08373
		11.303	92			11.303	97.1952		11.303	-5.19523									22.4226	97			22.4226	102.694		11.303	-5.69421
		11.305	94			11.305	97.1827		11.305	-3.18275									22.4379	98			22.4379	103.335		11.305	-5.33503
		11.3071	97			11.3071	97.1702		11.3071	-0.17023									22.4533	98			22.4533	104.009		11.3071	-6.00892
		11.3091	101			11.3091	97.1577		11.3091	3.84226									22.4686	99			22.4686	104.718		11.3091	-5.71752
		11.3112	102			11.3112	97.1453		11.3112	4.85465									22.484	99			22.484	105.463		11.3112	-6.46255
		11.3132	105			11.3132	97.1329		11.3132	7.86706									22.4993	99			22.4993	106.247		11.3132	-7.24738
		11.3153	106			11.3153	97.1205		11.3153	8.87945									22.5147	100			22.5147	107.074		11.3153	-7.07411
		11.3173	105			11.3173	97.1083		11.3173	7.89172									22.53	100			22.53	107.946		11.3173	-7.94556
		11.3194	101			11.3194	97.096		11.3194	3.90404									22.5454	101			22.5454	108.864		11.3194	-7.86417
		11.3214	101			11.3214	97.0837		11.3214	3.91626									22.5607	101			22.5607	109.834		11.3214	-8.83444
		11.3235	95			11.3235	97.0715		11.3235	-2.07149									22.5761	102			22.5761	110.859		11.3235	-8.85939
		11.3255	95			11.3255	97.0593		11.3255	-2.05927									22.5914	103			22.5914	111.942		11.3255	-8.94222
		11.3276	93			11.3276	97.0472		11.3276	-4.04717									22.6068	104			22.6068	113.089		11.3276	-9.0886
		11.3296	93			11.3296	97.035		11.3296	-4.03501									22.6221	105			22.6221	114.303		11.3296	-9.30254
		11.3316	94			11.3316	97.0229		11.3316	-3.0229									22.6375	107			22.6375	115.589		11.3316	-8.58916
		11.3337	99			11.3337	97.0109		11.3337	1.98911									22.6528	109			22.6528	116.953		11.3337	-7.95316
		11.3357	102			11.3357	96.9989		11.3357	5.00115									22.6682	111			22.6682	118.402		11.3357	-7.40247
		11.3378	106			11.3378	96.9869		11.3378	9.01309									22.6835	113			22.6835	119.942		11.3378	-6.94201
		11.3398	107			11.3398	96.9749		11.3398	10.0251									22.6988	115			22.6988	121.581		11.3398	-6.58129
		11.3419	108			11.3419	96.963		11.3419	11.037									22.7142	117			22.7142	123.328		11.3419	-6.32767
		11.3439	101			11.3439	96.9512		11.3439	4.04884									22.7295	120			22.7295	125.19		11.3439	-5.19042
		11.346	100			11.346	96.9393		11.346	3.06072									22.7449	122			22.7449	127.179		11.346	-5.17855
		11.348	98			11.348	96.9275		11.348	1.07249									22.7602	124			22.7602	129.306		11.348	-5.30626
		11.3501	97			11.3501	96.9157		11.3501	0.08428									22.7756	126			22.7756	131.585		11.3501	-5.58543
		11.3521	97			11.3521	96.9039		11.3521	0.09605									22.7909	127			22.7909	134.029		11.3521	-7.0293
		11.3542	101			11.3542	96.8923		11.3542	4.10771									22.8063	129			22.8063	136.658		11.3542	-7.65805
		11.3562	99			11.3562	96.8806		11.3562	2.1194									22.8216	130			22.8216	139.49		11.3562	-9.48969
		11.3582	105			11.3582	96.8688		11.3582	8.13115									22.837	132			22.837	142.547		11.3582	-10.5469
		11.3603	106			11.3603	96.8573		11.3603	9.14271									22.8523	133			22.8523	145.854		11.3603	-12.8536
		11.3623	102			11.3623	96.8457		11.3623	5.1543									22.8677	134			22.8677	149.445		11.3623	-15.4451
		11.3644	100			11.3644	96.8341		11.3644	3.16585									22.883	135			22.883	153.355		11.3644	-18.3553
		11.3664	101			11.3664	96.8227		11.3664	4.17729									22.8984	137			22.8984	157.624		11.3664	-20.6239
		11.3685	104			11.3685	96.8112		11.3685	7.18877									22.9137	139			22.9137	162.307		11.3685	-23.3067
		11.3705	104			11.3705	96.7999		11.3705	7.20014									22.9291	142			22.9291	167.46		11.3705	-25.4601
		11.3726	105			11.3726	96.7884		11.3726	8.21155									22.9444	145			22.9444	173.154		11.3726	-28.1539
		11.3746	107			11.3746	96.7771		11.3746	10.2229									22.9597	150			22.9597	179.465		11.3746	-29.4654
		11.3767	106			11.3767	96.7658		11.3767	9.23418									22.9751	156			22.9751	186.498		11.3767	-30.498
		11.3787	110			11.3787	96.7545		11.3787	13.2455									22.9904	164			22.9904	194.353		11.3787	-30.3529
		11.3808	108			11.3808	96.7433		11.3808	11.2567									23.0058	173			23.0058	203.167		11.3808	-30.1669
		11.3828	106			11.3828	96.732		11.3828	9.26799									23.0211	183			23.0211	213.08		11.3828	-30.0796
		11.3849	108			11.3849	96.7208		11.3849	11.2792									23.0365	196			23.0365	224.254		11.3849	-28.2537
		11.3869	105			11.3869	96.7097		11.3869	8.29025									23.0518	211			23.0518	236.861		11.3869	-25.861
		11.3889	106			11.3889	96.6986		11.3889	9.30136									23.0672	228			23.0672	251.116		11.3889	-23.1163
		11.391	105			11.391	96.6876		11.391	8.31243									23.0825	248			23.0825	267.226		11.391	-19.2263
		11.393	103			11.393	96.6766		11.393	6.3234									23.0979	272			23.0979	285.406		11.393	-13.4063
		11.3951	100			11.3951	96.6656		11.3951	3.33439									23.1132	300			23.1132	305.917		11.3951	-5.91733
		11.3971	97			11.3971	96.6547		11.3971	0.34534									23.1286	330			23.1286	328.99		11.3971	1.01028
		11.3992	96			11.3992	96.6438		11.3992	-0.64381									23.1439	365			23.1439	354.862		11.3992	10.1379
		11.4012	99			11.4012	96.6329		11.4012	2.36707									23.1593	404			23.1593	383.74		11.4012	20.26
		11.4033	103			11.4033	96.6222		11.4033	6.37785									23.1746	446			23.1746	415.86		11.4033	30.1397
		11.4053	107			11.4053	96.6114		11.4053	10.3887									23.1899	491			23.1899	451.36		11.4053	39.6398
		11.4074	107			11.4074	96.6005		11.4074	10.3995									23.2053	538			23.2053	490.299		11.4074	47.7009
		11.4094	112			11.4094	96.5898		11.4094	15.4102									23.2206	587			23.2206	532.711		11.4094	54.2891
		11.4115	111			11.4115	96.5791		11.4115	14.4209									23.236	637			23.236	578.663		11.4115	58.3375
		11.4135	109			11.4135	96.5685		11.4135	12.4315									23.2513	686			23.2513	627.273		11.4135	58.7266
		11.4155	106			11.4155	96.5579		11.4155	9.44206									23.2667	734			23.2667	678.12		11.4155	55.8802
		11.4176	103			11.4176	96.5474		11.4176	6.45263									23.282	779			23.282	730.279		11.4176	48.721
		11.4196	102			11.4196	96.5369		11.4196	5.46309									23.2974	819			23.2974	782.454		11.4196	36.546
		11.4217	102			11.4217	96.5264		11.4217	5.47357									23.3127	855			23.3127	832.548		11.4217	22.4522
		11.4237	104			11.4237	96.516		11.4237	7.48402									23.3281	883			23.3281	878.582		11.4237	4.41833
		11.4258	106			11.4258	96.5057		11.4258	9.49435									23.3434	905			23.3434	918.149		11.4258	-13.1487
		11.4278	107			11.4278	96.4953		11.4278	10.5047									23.3588	918			23.3588	948.915		11.4278	-30.9146
		11.4299	108			11.4299	96.485		11.4299	11.515									23.3741	923			23.3741	968.973		11.4299	-45.9725
		11.4319	103			11.4319	96.4746		11.4319	6.5254									23.3895	920			23.3895	977.009		11.4319	-57.0089
		11.434	100			11.434	96.4644		11.434	3.53564									23.4048	909			23.4048	972.581		11.434	-63.5805
		11.436	99			11.436	96.4542		11.436	2.54577									23.4201	890			23.4201	956.106		11.436	-66.1057
		11.4381	97			11.4381	96.4441		11.4381	0.55592									23.4355	865			23.4355	928.779		11.4381	-63.7788
		11.4401	96			11.4401	96.434		11.4401	-0.43396									23.4508	834			23.4508	892.371		11.4401	-58.371
		11.4421	98			11.4421	96.424		11.4421	1.57604									23.4662	798			23.4662	849.022		11.4421	-51.022
		11.4442	102			11.4442	96.4139		11.4442	5.58607									23.4815	758			23.4815	800.889		11.4442	-42.8886
		11.4462	104			11.4462	96.4039		11.4462	7.59605									23.4969	717			23.4969	750.084		11.4462	-33.0844
		11.4483	103			11.4483	96.3941		11.4483	6.60593									23.5122	675			23.5122	698.486		11.4483	-23.4859
		11.4503	102			11.4503	96.3842		11.4503	5.61584									23.5276	632			23.5276	647.516		11.4503	-15.5164
		11.4524	99			11.4524	96.3744		11.4524	2.62563									23.5429	591			23.5429	598.336		11.4524	-7.3362
		11.4544	95			11.4544	96.3644		11.4544	-1.36439									23.5583	552			23.5583	551.722		11.4544	0.2783
		11.4565	95			11.4565	96.3546		11.4565	-1.35461									23.5736	515			23.5736	508.196		11.4565	6.80368
		11.4585	95			11.4585	96.3449		11.4585	-1.34495									23.589	481			23.589	467.967		11.4585	13.033
		11.4606	93			11.4606	96.3353		11.4606	-3.33527									23.6043	450			23.6043	431.155		11.4606	18.8451
		11.4626	95			11.4626	96.3256		11.4626	-1.32564									23.6197	421			23.6197	397.749		11.4626	23.2514
		11.4647	96			11.4647	96.3161		11.4647	-0.31612									23.635	396			23.635	367.586		11.4647	28.4138
		11.4667	95			11.4667	96.3066		11.4667	-1.30657									23.6504	373			23.6504	340.516		11.4667	32.4844
		11.4688	96			11.4688	96.2971		11.4688	-0.29707									23.6657	353			23.6657	316.341		11.4688	36.6591
		11.4708	97			11.4708	96.2877		11.4708	0.71232									23.681	335			23.681	294.8		11.4708	40.1995
		11.4728	99			11.4728	96.2783		11.4728	2.72173									23.6964	318			23.6964	275.673		11.4728	42.3272
		11.4749	101			11.4749	96.269		11.4749	4.73102									23.7117	302			23.7117	258.731		11.4749	43.2692
		11.4769	102			11.4769	96.2597		11.4769	5.74033									23.7271	287			23.7271	243.722		11.4769	43.278
		11.479	103			11.479	96.2502		11.479	6.74981									23.7424	272			23.7424	230.439		11.479	41.5605
		11.481	103			11.481	96.241		11.481	6.75897									23.7578	257			23.7578	218.679		11.481	38.3206
		11.4831	107			11.4831	96.2319		11.4831	10.7681									23.7731	243			23.7731	208.261		11.4831	34.7388
		11.4851	109			11.4851	96.2227		11.4851	12.7773									23.7885	229			23.7885	199.002		11.4851	29.998
		11.4872	107			11.4872	96.2137		11.4872	10.7863									23.8038	215			23.8038	190.758		11.4872	24.242
		11.4892	109			11.4892	96.2047		11.4892	12.7953									23.8192	202			23.8192	183.4		11.4892	18.5998
		11.4913	108			11.4913	96.1958		11.4913	11.8042									23.8345	190			23.8345	176.802		11.4913	13.1977
		11.4933	106			11.4933	96.1869		11.4933	9.81315									23.8499	179			23.8499	170.868		11.4933	8.13184
		11.4954	104			11.4954	96.178		11.4954	7.82202									23.8652	170			23.8652	165.514		11.4954	4.48602
		11.4974	100			11.4974	96.1692		11.4974	3.83079									23.8806	162			23.8806	160.658		11.4974	1.34172
		11.4994	102			11.4994	96.1604		11.4994	5.83956									23.8959	156			23.8959	156.241		11.4994	-0.24123
		11.5015	103			11.5015	96.1517		11.5015	6.84828									23.9113	151			23.9113	152.209		11.5015	-1.20885
		11.5035	106			11.5035	96.1428		11.5035	9.85716									23.9266	148			23.9266	148.518		11.5035	-0.51765
		11.5056	106			11.5056	96.1342		11.5056	9.86579									23.9419	146			23.9419	145.124		11.5056	0.87599
		11.5076	105			11.5076	96.1257		11.5076	8.8743									23.9573	145			23.9573	141.997		11.5076	3.00269
		11.5097	108			11.5097	96.1172		11.5097	11.8828									23.9726	144			23.9726	139.111		11.5097	4.88882
		11.5117	107			11.5117	96.1087		11.5117	10.8913									23.988	144			23.988	136.438		11.5117	7.56238
		11.5138	102			11.5138	96.1004		11.5138	5.89963									24.0033	144			24.0033	133.958		11.5138	10.0422
		11.5158	99			11.5158	96.092		11.5158	2.90798									24.0187	143			24.0187	131.655		11.5158	11.345
		11.5179	99			11.5179	96.0837		11.5179	2.91627									24.034	142			24.034	129.511		11.5179	12.4895
		11.5199	100			11.5199	96.0755		11.5199	3.92446									24.0494	140			24.0494	127.512		11.5199	12.4879
		11.522	101			11.522	96.0674		11.522	4.93265									24.0647	137			24.0647	125.647		11.522	11.3526
		11.524	104			11.524	96.0593		11.524	7.94072									24.0801	134			24.0801	123.907		11.524	10.0931
		11.526	104			11.526	96.0512		11.526	7.94879									24.0954	130			24.0954	122.279		11.526	7.72141
		11.5281	101			11.5281	96.0432		11.5281	4.9568									24.1108	126			24.1108	120.755		11.5281	5.24503
		11.5301	102			11.5301	96.0349		11.5301	5.96506									24.1261	123			24.1261	119.329		11.5301	3.67079
		11.5322	101			11.5322	96.027		11.5322	4.97296									24.1415	120			24.1415	117.992		11.5322	2.00757
		11.5342	98			11.5342	96.0192		11.5342	1.9808									24.1568	117			24.1568	116.739		11.5342	0.26071
		11.5363	97			11.5363	96.0115		11.5363	0.98853									24.1721	115			24.1721	115.565		11.5363	-0.56477
		11.5383	97			11.5383	96.0037		11.5383	0.99625									24.1875	114			24.1875	114.462		11.5383	-0.46214
		11.5404	97			11.5404	95.9962		11.5404	1.00385									24.2029	114			24.2029	113.427		11.5404	0.57254
		11.5424	98			11.5424	95.9886		11.5424	2.01145									24.2182	114			24.2182	112.456		11.5424	1.54359
		11.5445	99			11.5445	95.981		11.5445	3.01898									24.2335	115			24.2335	111.546		11.5445	3.45436
		11.5465	98			11.5465	95.9736		11.5465	2.0264									24.2489	116			24.2489	110.69		11.5465	5.30962
		11.5486	95			11.5486	95.9662		11.5486	-0.9662									24.2642	118			24.2642	109.888		11.5486	8.11204
		11.5506	94			11.5506	95.9589		11.5506	-1.95886									24.2796	119			24.2796	109.136		11.5506	9.86412
		11.5526	95			11.5526	95.9516		11.5526	-0.95164									24.2949	120			24.2949	108.43		11.5526	11.5696
		11.5547	93			11.5547	95.944		11.5547	-2.94396									24.3103	121			24.3103	107.77		11.5547	13.2304
		11.5567	94			11.5567	95.9369		11.5567	-1.93687									24.3256	121			24.3256	107.151		11.5567	13.8486
		11.5588	95			11.5588	95.9298		11.5588	-0.92979									24.341	120			24.341	106.573		11.5588	13.4269
		11.5608	95			11.5608	95.9228		11.5608	-0.92278									24.3563	119			24.3563	106.033		11.5608	12.9668
		11.5629	98			11.5629	95.9159		11.5629	2.08411									24.3717	118			24.3717	105.53		11.5629	12.4701
		11.5649	101			11.5649	95.909		11.5649	5.09097									24.387	116			24.387	105.062		11.5649	10.9381
		11.567	101			11.567	95.9022		11.567	5.09777									24.4024	114			24.4024	104.627		11.567	9.37283
		11.569	103			11.569	95.8956		11.569	7.10444									24.4177	113			24.4177	104.225		11.569	8.77526
		11.5711	103			11.5711	95.8889		11.5711	7.11109									24.4331	112			24.4331	103.854		11.5711	8.14635
		11.5731	102			11.5731	95.8823		11.5731	6.11766									24.4484	112			24.4484	103.512		11.5731	8.48762
		11.5752	102			11.5752	95.8759		11.5752	6.12411									24.4638	112			24.4638	103.2		11.5752	8.79981
		11.5772	103			11.5772	95.8695		11.5772	7.13052									24.4791	113			24.4791	102.916		11.5772	10.0836
		11.5792	105			11.5792	95.8625		11.5792	9.13745									24.4944	114			24.4944	102.66		11.5792	11.34
		11.5813	107			11.5813	95.8563		11.5813	11.1437									24.5098	115			24.5098	102.43		11.5813	12.5695
		11.5833	109			11.5833	95.8501		11.5833	13.1499									24.5251	116			24.5251	102.227		11.5833	13.7728
		11.5854	108			11.5854	95.844		11.5854	12.156									24.5405	117			24.5405	102.05		11.5854	14.9501
		11.5874	105			11.5874	95.838		11.5874	9.16203									24.5558	117			24.5558	101.898		11.5874	15.102
		11.5895	106			11.5895	95.8321		11.5895	10.1679									24.5712	117			24.5712	101.771		11.5895	15.2288
		11.5915	103			11.5915	95.8262		11.5915	7.17379									24.5865	117			24.5865	101.669		11.5915	15.3306
		11.5936	102			11.5936	95.8204		11.5936	6.17957									24.6019	117			24.6019	101.592		11.5936	15.4075
		11.5956	106			11.5956	95.8148		11.5956	10.1852									24.6172	117			24.6172	101.54		11.5956	15.4597
		11.5977	106			11.5977	95.8092		11.5977	10.1908									24.6326	117			24.6326	101.513		11.5977	15.4869
		11.5997	111			11.5997	95.8037		11.5997	15.1963									24.6479	117			24.6479	101.511		11.5997	15.4891
		11.6017	113			11.6017	95.7983		11.6017	17.2017									24.6633	117			24.6633	101.534		11.6017	15.4659
		11.6038	112			11.6038	95.7921		11.6038	16.2079									24.6786	117			24.6786	101.583		11.6038	15.417
		11.6058	109			11.6058	95.7869		11.6058	13.2131									24.694	117			24.694	101.658		11.6058	15.342
		11.6079	105			11.6079	95.7817		11.6079	9.21827									24.7093	117			24.7093	101.76		11.6079	15.24
		11.6099	103			11.6099	95.7767		11.6099	7.22334									24.7247	118			24.7247	101.889		11.6099	16.1105
		11.612	99			11.612	95.7717		11.612	3.22826									24.74	118			24.74	102.047		11.612	15.9526
		11.614	98			11.614	95.7669		11.614	2.23312									24.7553	118			24.7553	102.235		11.614	15.7649
		11.6161	97			11.6161	95.7621		11.6161	1.2379									24.7707	118			24.7707	102.454		11.6161	15.5464
		11.6181	97			11.6181	95.7575		11.6181	1.24251									24.786	118			24.786	102.704		11.6181	15.2956
		11.6202	97			11.6202	95.7529		11.6202	1.24708									24.8014	117			24.8014	102.989		11.6202	14.0106
		11.6222	98			11.6222	95.7485		11.6222	2.25154									24.8167	117			24.8167	103.31		11.6222	13.6896
		11.6243	100			11.6243	95.7442		11.6243	4.25584									24.8321	117			24.8321	103.67		11.6243	13.3302
		11.6263	99			11.6263	95.7399		11.6263	3.26009									24.8474	117			24.8474	104.07		11.6263	12.9302
		11.6283	99			11.6283	95.7346		11.6283	3.26539									24.8628	117			24.8628	104.514		11.6283	12.4861
		11.6304	99			11.6304	95.7305		11.6304	3.26949									24.8781	117			24.8781	105.005		11.6304	11.9948
		11.6325	95			11.6325	95.7265		11.6325	-0.72652									24.8935	118			24.8935	105.547		11.6325	12.453
		11.6345	93			11.6345	95.7227		11.6345	-2.72269									24.9088	118			24.9088	106.144		11.6345	11.8557
		11.6365	92			11.6365	95.7189		11.6365	-3.71892									24.9242	119			24.9242	106.801		11.6365	12.1987
		11.6386	92			11.6386	95.7153		11.6386	-3.71528									24.9395	119			24.9395	107.523		11.6386	11.477
		11.6406	93			11.6406	95.7118		11.6406	-2.71179									24.9549	120			24.9549	108.316		11.6406	11.6841
		11.6427	99			11.6427	95.7084		11.6427	3.29163									24.9702	121			24.9702	109.186		11.6427	11.8139
		11.6447	104			11.6447	95.7051		11.6447	8.29487									24.9855	123			24.9855	110.141		11.6447	12.8594
		11.6468	105			11.6468	95.7019		11.6468	9.29805									25.0009	125			25.0009	111.187		11.6468	13.8135
		11.6488	105			11.6488	95.6989		11.6488	9.30111									25.0162	127			25.0162	112.334		11.6488	14.6664
		11.6509	104			11.6509	95.696		11.6509	8.304									25.0316	130			25.0316	113.59		11.6509	16.4097
		11.6529	101			11.6529	95.6932		11.6529	5.30682									25.0469	132			25.0469	114.965		11.6529	17.0346
		11.655	100			11.655	95.6889		11.655	4.31106									25.0623	135			25.0623	116.471		11.655	18.5286
		11.657	99			11.657	95.6864		11.657	3.31361									25.0776	137			25.0776	118.118		11.657	18.8816
		11.6591	99			11.6591	95.6839		11.6591	3.31608									25.093	139			25.093	119.917		11.6591	19.0829
		11.6611	103			11.6611	95.6816		11.6611	7.3184									25.1083	140			25.1083	121.882		11.6611	18.1178
		11.6631	105			11.6631	95.6794		11.6631	9.32064									25.1237	142			25.1237	124.025		11.6631	17.9746
		11.6652	105			11.6652	95.6773		11.6652	9.32275									25.139	143			25.139	126.36		11.6652	16.64
		11.6672	105			11.6672	95.6753		11.6672	9.32469									25.1544	145			25.1544	128.898		11.6672	16.1022
		11.6693	103			11.6693	95.6735		11.6693	7.32655									25.1697	147			25.1697	131.656		11.6693	15.3439
		11.6713	101			11.6713	95.6717		11.6713	5.32829									25.1851	150			25.1851	134.647		11.6713	15.3532
		11.6734	100			11.6734	95.6702		11.6734	4.32985									25.2004	153			25.2004	137.881		11.6734	15.1185
		11.6754	98			11.6754	95.6687		11.6754	2.33133									25.2157	156			25.2157	141.378		11.6754	14.6223
		11.6775	99			11.6775	95.6674		11.6775	3.33263									25.2311	160			25.2311	145.146		11.6775	14.854
		11.6795	102			11.6795	95.6643		11.6795	6.33571									25.2464	164			25.2464	149.198		11.6795	14.8017
		11.6816	104			11.6816	95.6632		11.6816	8.33683									25.2618	168			25.2618	153.542		11.6816	14.4576
		11.6836	105			11.6836	95.6622		11.6836	9.33777									25.2771	172			25.2771	158.193		11.6836	13.8067
		11.6857	108			11.6857	95.6614		11.6857	12.3386									25.2925	176			25.2925	163.156		11.6857	12.8441
		11.6877	109			11.6877	95.6606		11.6877	13.3394									25.3078	181			25.3078	168.432		11.6877	12.5682
		11.6897	107			11.6897	95.6601		11.6897	11.3399									25.3232	186			25.3232	174.03		11.6897	11.9695
		11.6918	107			11.6918	95.6596		11.6918	11.3404									25.3385	192			25.3385	179.948		11.6918	12.0521
		11.6938	106			11.6938	95.6593		11.6938	10.3407									25.3539	199			25.3539	186.175		11.6938	12.8249
		11.6959	106			11.6959	95.659		11.6959	10.341									25.3692	207			25.3692	192.711		11.6959	14.2891
		11.6979	106			11.6979	95.6589		11.6979	10.3411									25.3846	216			25.3846	199.536		11.6979	16.464
		11.7	105			11.7	95.659		11.7	9.34104									25.3999	225			25.3999	206.624		11.7	18.3761
		11.702	105			11.702	95.6591		11.702	9.34092									25.4153	234			25.4153	213.954		11.702	20.0459
		11.7041	104			11.7041	95.6574		11.7041	8.34264									25.4306	243			25.4306	221.483		11.7041	21.5172
		11.7061	105			11.7061	95.6578		11.7061	9.34223									25.446	251			25.446	229.161		11.7061	21.8393
		11.7082	100			11.7082	95.6583		11.7082	4.34174									25.4613	259			25.4613	236.921		11.7082	22.0789
		11.7102	98			11.7102	95.6589		11.7102	2.34109									25.4766	266			25.4766	244.7		11.7102	21.2999
		11.7122	101			11.7122	95.6596		11.7122	5.34037									25.492	272			25.492	252.405		11.7122	19.5952
		11.7143	103			11.7143	95.6605		11.7143	7.33954									25.5073	277			25.5073	259.929		11.7143	17.0709
		11.7163	104			11.7163	95.6615		11.7163	8.33853									25.5227	281			25.5227	267.169		11.7163	13.831
		11.7184	107			11.7184	95.6625		11.7184	11.3375									25.538	285			25.538	273.995		11.7184	11.0048
		11.7204	110			11.7204	95.6637		11.7204	14.3363									25.5534	289			25.5534	280.276		11.7204	8.72357
		11.7225	108			11.7225	95.665		11.7225	12.3349									25.5687	292			25.5687	285.876		11.7225	6.12427
		11.7245	102			11.7245	95.6665		11.7245	6.33353									25.5841	294			25.5841	290.671		11.7245	3.32913
		11.7266	100			11.7266	95.668		11.7266	4.33202									25.5994	296			25.5994	294.539		11.7266	1.46088
		11.7286	96			11.7286	95.6697		11.7286	0.33034									25.6148	298			25.6148	297.378		11.7286	0.622
		11.7307	97			11.7307	95.6696		11.7307	1.33041									25.6301	298			25.6301	299.114		11.7307	-1.11432
		11.7327	98			11.7327	95.6715		11.7327	2.32848									25.6455	298			25.6455	299.699		11.7327	-1.69852
		11.7348	100			11.7348	95.6735		11.7348	4.32649									25.6608	296			25.6608	299.116		11.7348	-3.11636
		11.7368	103			11.7368	95.6756		11.7368	7.32439									25.6762	293			25.6762	297.385		11.7368	-4.38547
		11.7388	103			11.7388	95.6779		11.7388	7.32212									25.6915	288			25.6915	294.556		11.7388	-6.55606
		11.7409	106			11.7409	95.6802		11.7409	10.3198									25.7068	282			25.7068	290.709		11.7409	-8.7092
		11.7429	104			11.7429	95.6827		11.7429	8.31731									25.7222	275			25.7222	285.941		11.7429	-10.9408
		11.745	102			11.745	95.6852		11.745	6.31477									25.7375	267			25.7375	280.371		11.745	-13.3706
		11.747	103			11.747	95.6879		11.747	7.3121									25.7529	258			25.7529	274.126		11.747	-16.1258
		11.7491	104			11.7491	95.6907		11.7491	8.30928									25.7682	248			25.7682	267.342		11.7491	-19.3417
		11.7511	105			11.7511	95.6936		11.7511	9.30639									25.7836	238			25.7836	260.138		11.7511	-22.138
		11.7532	103			11.7532	95.6966		11.7532	7.30339									25.7989	228			25.7989	252.641		11.7532	-24.6408
		11.7552	104			11.7552	95.6983		11.7552	8.30173									25.8143	218			25.8143	244.967		11.7552	-26.9673
		11.7573	103			11.7573	95.7015		11.7573	7.29846									25.8296	209			25.8296	237.208		11.7573	-28.2075
		11.7593	99			11.7593	95.705		11.7593	3.29503									25.845	200			25.845	229.454		11.7593	-29.4536
		11.7614	99			11.7614	95.7085		11.7614	3.29153									25.8603	192			25.8603	221.78		11.7614	-29.7797
		11.7634	99			11.7634	95.7121		11.7634	3.28791									25.8757	185			25.8757	214.252		11.7634	-29.2525
		11.7654	97			11.7654	95.7159		11.7654	1.28413									25.891	178			25.891	206.912		11.7654	-28.912
		11.7675	98			11.7675	95.7197		11.7675	2.28027									25.9064	172			25.9064	199.807		11.7675	-27.8075
		11.7696	97			11.7696	95.7237		11.7696	1.27628									25.9217	166			25.9217	192.96		11.7696	-26.9603
		11.7716	95			11.7716	95.7279		11.7716	-0.72787									25.9371	160			25.9371	186.398		11.7716	-26.3977
		11.7736	96			11.7736	95.7321		11.7736	0.2679									25.9524	155			25.9524	180.136		11.7736	-25.1357
		11.7757	97			11.7757	95.7365		11.7757	1.26354									25.9677	149			25.9677	174.188		11.7757	-25.1883
		11.7777	97			11.7777	95.741		11.7777	1.25901									25.9831	145			25.9831	168.553		11.7777	-23.5532
		11.7798	101			11.7798	95.7456		11.7798	5.2544									25.9984	140			25.9984	163.236		11.7798	-23.2358
		11.7818	105			11.7818	95.7493		11.7818	9.25073									26.0138	137			26.0138	158.237		11.7818	-21.2373
		11.7839	105			11.7839	95.7542		11.7839	9.24582									26.0291	134			26.0291	153.547		11.7839	-19.5465
		11.7859	105			11.7859	95.7592		11.7859	9.24078									26.0445	132			26.0445	149.16		11.7859	-17.1598
		11.788	106			11.788	95.7644		11.788	10.2355									26.0598	131			26.0598	145.068		11.788	-14.0683
		11.79	104			11.79	95.7698		11.79	8.23023									26.0752	130			26.0752	141.264		11.79	-11.264
		11.7921	105			11.7921	95.7752		11.7921	9.22477									26.0905	129			26.0905	137.731		11.7921	-8.7305
		11.7941	107			11.7941	95.7809		11.7941	11.2191									26.1059	128			26.1059	134.458		11.7941	-6.45787
		11.7962	104			11.7962	95.7866		11.7962	8.21338									26.1212	127			26.1212	131.435		11.7962	-4.43498
		11.7982	101			11.7982	95.7926		11.7982	5.20744									26.1366	126			26.1366	128.645		11.7982	-2.64452
		11.8002	102			11.8002	95.7986		11.8002	6.2014									26.1519	125			26.1519	126.075		11.8002	-1.07491
		11.8023	100			11.8023	95.8048		11.8023	4.19521									26.1673	124			26.1673	123.713		11.8023	0.28745
		11.8043	98			11.8043	95.8112		11.8043	2.18882									26.1826	123			26.1826	121.545		11.8043	1.45467
		11.8064	96			11.8064	95.8177		11.8064	0.18233									26.198	123			26.198	119.557		11.8064	3.44272
		11.8084	94			11.8084	95.8235		11.8084	-1.82351									26.2133	122			26.2133	117.738		11.8084	4.26174
		11.8105	94			11.8105	95.8304		11.8105	-1.83039									26.2286	122			26.2286	116.074		11.8105	5.92638
		11.8125	98			11.8125	95.8374		11.8125	2.16262									26.244	122			26.244	114.553		11.8125	7.44707
		11.8146	100			11.8146	95.8446		11.8146	4.15542									26.2594	122			26.2594	113.165		11.8146	8.83488
		11.8166	98			11.8166	95.8519		11.8166	2.14809									26.2747	121			26.2747	111.901		11.8166	9.09942
		11.8187	97			11.8187	95.8594		11.8187	1.14061									26.29	120			26.29	110.748		11.8187	9.25199
		11.8207	100			11.8207	95.8671		11.8207	4.1329									26.3054	118			26.3054	109.699		11.8207	8.30073
		11.8227	102			11.8227	95.8749		11.8227	6.12508									26.3207	116			26.3207	108.747		11.8227	7.2533
		11.8248	107			11.8248	95.8829		11.8248	11.1171									26.3361	113			26.3361	107.881		11.8248	5.11852
		11.8268	107			11.8268	95.8911		11.8268	11.1089									26.3514	110			26.3514	107.097		11.8268	2.90258
		11.8289	109			11.8289	95.8995		11.8289	13.1005									26.3668	108			26.3668	106.388		11.8289	1.6117
		11.8309	109			11.8309	95.9081		11.8309	13.0919									26.3821	105			26.3821	105.749		11.8309	-0.74895
		11.833	107			11.833	95.9162		11.833	11.0838									26.3975	103			26.3975	105.174		11.833	-2.17358
		11.835	105			11.835	95.9251		11.835	9.07487									26.4128	102			26.4128	104.658		11.835	-2.65824
		11.8371	100			11.8371	95.9343		11.8371	4.0657									26.4282	101			26.4282	104.199		11.8371	-3.19938
		11.8391	97			11.8391	95.9436		11.8391	1.0564									26.4435	100			26.4435	103.793		11.8391	-3.79305
		11.8412	97			11.8412	95.9531		11.8412	1.04691									26.4589	100			26.4589	103.437		11.8412	-3.43672
		11.8432	98			11.8432	95.9628		11.8432	2.03718									26.4742	100			26.4742	103.128		11.8432	-3.12794
		11.8453	97			11.8453	95.9727		11.8453	1.02729									26.4896	101			26.4896	102.865		11.8453	-1.86486
		11.8473	100			11.8473	95.9828		11.8473	4.01716									26.5049	102			26.5049	102.645		11.8473	-0.64549
		11.8493	100			11.8493	95.9931		11.8493	4.00687									26.5202	104			26.5202	102.469		11.8493	1.53114
		11.8514	98			11.8514	96.0036		11.8514	1.99638									26.5356	105			26.5356	102.334		11.8514	2.66623
		11.8534	99			11.8534	96.0144		11.8534	2.98563									26.5509	106			26.5509	102.24		11.8534	3.76025
		11.8555	102			11.8555	96.0253		11.8555	5.97472									26.5663	106			26.5663	102.186		11.8555	3.81353
		11.8575	101			11.8575	96.0364		11.8575	4.96359									26.5816	106			26.5816	102.174		11.8575	3.82608
		11.8596	104			11.8596	96.0474		11.8596	7.95263									26.597	106			26.597	102.202		11.8596	3.79765
		11.8616	108			11.8616	96.0589		11.8616	11.9411									26.6123	105			26.6123	102.272		11.8616	2.72765
		11.8637	110			11.8637	96.0708		11.8637	13.9292									26.6277	104			26.6277	102.385		11.8637	1.61532
		11.8657	109			11.8657	96.0828		11.8657	12.9172									26.643	102			26.643	102.541		11.8657	-0.54066
		11.8678	110			11.8678	96.095		11.8678	13.905									26.6584	101			26.6584	102.742		11.8678	-1.74168
		11.8698	108			11.8698	96.1076		11.8698	11.8924									26.6737	100			26.6737	102.99		11.8698	-2.98957
		11.8719	106			11.8719	96.1203		11.8719	9.87974									26.6891	99			26.6891	103.286		11.8719	-4.28625
		11.8739	104			11.8739	96.1332		11.8739	7.8668									26.7044	99			26.7044	103.635		11.8739	-4.63464
		11.8759	103			11.8759	96.1464		11.8759	6.85358									26.7198	100			26.7198	104.038		11.8759	-4.03751
		11.878	102			11.878	96.1598		11.878	5.84016									26.7351	101			26.7351	104.498		11.878	-3.49796
		11.8801	106			11.8801	96.1735		11.8801	9.8265									26.7505	103			26.7505	105.02		11.8801	-2.02048
		11.8821	102			11.8821	96.1874		11.8821	5.81255									26.7658	105			26.7658	105.609		11.8821	-0.60931
		11.8841	103			11.8841	96.2016		11.8841	6.79839									26.7812	107			26.7812	106.27		11.8841	0.73047
		11.8862	102			11.8862	96.2157		11.8862	5.78425									26.7965	109			26.7965	107.007		11.8862	1.99348
		11.8882	102			11.8882	96.2304		11.8882	5.76958									26.8118	110			26.8118	107.828		11.8882	2.17209
		11.8903	102			11.8903	96.2454		11.8903	5.75465									26.8272	112			26.8272	108.741		11.8903	3.25915
		11.8923	101			11.8923	96.2606		11.8923	4.73941									26.8425	113			26.8425	109.753		11.8923	3.24663
		11.8944	100			11.8944	96.276		11.8944	3.72395									26.8579	114			26.8579	110.877		11.8944	3.12328
		11.8964	100			11.8964	96.2918		11.8964	3.70818									26.8732	114			26.8732	112.122		11.8964	1.8783
		11.8985	105			11.8985	96.3078		11.8985	8.69218									26.8886	115			26.8886	113.5		11.8985	1.49957
		11.9005	110			11.9005	96.3241		11.9005	13.6759									26.9039	116			26.9039	115.03		11.9005	0.97027
		11.9025	106			11.9025	96.3407		11.9025	9.65932									26.9193	117			26.9193	116.726		11.9025	0.27393
		11.9046	105			11.9046	96.3575		11.9046	8.6425									26.9346	118			26.9346	118.608		11.9046	-0.60814
		11.9067	102			11.9067	96.3746		11.9067	5.62539									26.95	120			26.95	120.702		11.9067	-0.70152
		11.9087	104			11.9087	96.392		11.9087	7.60795									26.9653	121			26.9653	123.032		11.9087	-2.03188
		11.9107	101			11.9107	96.4097		11.9107	4.59026									26.9807	122			26.9807	125.63		11.9107	-3.63044
		11.9128	100			11.9128	96.4275		11.9128	3.57246									26.996	122			26.996	128.532		11.9128	-6.53154
		11.9148	101			11.9148	96.4458		11.9148	4.55418									27.0114	123			27.0114	131.781		11.9148	-8.7814
		11.9169	103			11.9169	96.4644		11.9169	6.53558									27.0267	123			27.0267	135.428		11.9169	-12.4279
		11.9189	107			11.9189	96.4834		11.9189	10.5167									27.042	123			27.042	139.526		11.9189	-16.5263
		11.921	109			11.921	96.5025		11.921	12.4975									27.0574	124			27.0574	144.15		11.921	-20.15
		11.923	106			11.923	96.5221		11.923	9.47794									27.0727	126			27.0727	149.376		11.923	-23.3761
		11.9251	106			11.9251	96.5419		11.9251	9.45808									27.0881	129			27.0881	155.298		11.9251	-26.2979
		11.9271	104			11.9271	96.5621		11.9271	7.43793									27.1034	133			27.1034	162.019		11.9271	-29.0189
		11.9292	106			11.9292	96.5825		11.9292	9.41746									27.1188	140			27.1188	169.673		11.9292	-29.6729
		11.9312	104			11.9312	96.6034		11.9312	7.39662									27.1341	148			27.1341	178.399		11.9312	-30.3986
		11.9332	102			11.9332	96.6245		11.9332	5.3755									27.1495	159			27.1495	188.349		11.9332	-29.3491
		11.9353	101			11.9353	96.646		11.9353	4.354									27.1648	172			27.1648	199.711		11.9353	-27.7112
		11.9373	100			11.9373	96.6678		11.9373	3.3322									27.1802	188			27.1802	212.659		11.9373	-24.659
		11.9394	97			11.9394	96.6898		11.9394	0.31023									27.1955	206			27.1955	227.352		11.9394	-21.3525
		11.9414	95			11.9414	96.7123		11.9414	-1.7123									27.2109	225			27.2109	243.944		11.9414	-18.9437
		11.9435	92			11.9435	96.7352		11.9435	-4.73515									27.2262	247			27.2262	262.475		11.9435	-15.4748
		11.9455	93			11.9455	96.7583		11.9455	-3.75834									27.2416	270			27.2416	282.836		11.9455	-12.8364
		11.9476	92			11.9476	96.7819		11.9476	-4.78193									27.2569	293			27.2569	304.729		11.9476	-11.7287
		11.9496	94			11.9496	96.8059		11.9496	-2.80585									27.2722	317			27.2722	327.492		11.9496	-10.4921
		11.9517	94			11.9517	96.8302		11.9517	-2.83017									27.2876	339			27.2876	350.097		11.9517	-11.0967
		11.9537	95			11.9537	96.8548		11.9537	-1.85482									27.3029	359			27.3029	371.136		11.9537	-12.1364
		11.9558	97			11.9558	96.8799		11.9558	0.12015									27.3183	377			27.3183	389.034		11.9558	-12.0344
		11.9578	101			11.9578	96.9053		11.9578	4.0947									27.3336	391			27.3336	402.246		11.9578	-11.2458
		11.9598	100			11.9598	96.9311		11.9598	3.06891									27.349	402			27.349	409.642		11.9598	-7.64233
		11.9619	101			11.9619	96.9573		11.9619	4.04273									27.3643	408			27.3643	410.739		11.9619	-2.73853
		11.9639	100			11.9639	96.9839		11.9639	3.01611									27.3797	409			27.3797	405.679		11.9639	3.32126
		11.966	101			11.966	97.0107		11.966	3.98927									27.395	406			27.395	395.109		11.966	10.8905
		11.968	103			11.968	97.0382		11.968	5.96184									27.4104	398			27.4104	379.995		11.968	18.0049
		11.9701	99			11.9701	97.066		11.9701	1.93405									27.4257	386			27.4257	361.441		11.9701	24.5593
		11.9721	100			11.9721	97.0941		11.9721	2.90585									27.4411	370			27.4411	340.66		11.9721	29.3397
		11.9742	102			11.9742	97.1228		11.9742	4.8772									27.4564	351			27.4564	318.854		11.9742	32.1464
		11.9762	101			11.9762	97.1518		11.9762	3.84816									27.4718	330			27.4718	297.043		11.9762	32.9573
		11.9783	100			11.9783	97.1813		11.9783	2.8187									27.4871	307			27.4871	276.063		11.9783	30.9365
		11.9803	97			11.9803	97.2112		11.9803	-0.21124									27.5024	283			27.5024	256.483		11.9803	26.5174
		11.9824	98			11.9824	97.2416		11.9824	0.75842									27.5178	260			27.5178	238.579		11.9824	21.4208
		11.9844	99			11.9844	97.2724		11.9844	1.7276									27.5331	237			27.5331	222.474		11.9844	14.5256
		11.9864	97			11.9864	97.3036		11.9864	-0.30363									27.5485	215			27.5485	208.149		11.9864	6.85083
		11.9885	100			11.9885	97.3353		11.9885	2.6647									27.5638	195			27.5638	195.475		11.9885	-0.47534
		11.9905	102			11.9905	97.3675		11.9905	4.63252									27.5792	178			27.5792	184.312		11.9905	-6.31244
		11.9926	108			11.9926	97.4		11.9926	10.6									27.5945	162			27.5945	174.496		11.9926	-12.496
		11.9946	109			11.9946	97.4331		11.9946	11.5669									27.6099	149			27.6099	165.869		11.9946	-16.869
		11.9967	105			11.9967	97.4667		11.9967	7.53335									27.6252	138			27.6252	158.269		11.9967	-20.2694
		11.9987	105			11.9987	97.5007		11.9987	7.49932									27.6406	129			27.6406	151.567		11.9987	-22.5669
		12.0008	105			12.0008	97.5352		12.0008	7.46477									27.6559	122			27.6559	145.645		12.0008	-23.6452
		12.0028	105			12.0028	97.5702		12.0028	7.42976									27.6713	117			27.6713	140.392		12.0028	-23.3923
		12.0049	103			12.0049	97.6057		12.0049	5.39426									27.6866	113			27.6866	135.722		12.0049	-22.7224
		12.0069	100			12.0069	97.6418		12.0069	2.35821									27.702	110			27.702	131.558		12.0069	-21.5581
		12.009	104			12.009	97.6783		12.009	6.32169									27.7173	108			27.7173	127.836		12.009	-19.8357
		12.011	108			12.011	97.7154		12.011	10.2846									27.7327	106			27.7327	124.494		12.011	-18.4937
		12.013	111			12.013	97.7529		12.013	13.2471									27.748	104			27.748	121.486		12.013	-17.4864
		12.0151	110			12.0151	97.791		12.0151	12.209									27.7633	103			27.7633	118.774		12.0151	-15.7738
		12.0171	109			12.0171	97.8297		12.0171	11.1703									27.7787	102			27.7787	116.317		12.0171	-14.317
		12.0192	111			12.0192	97.8688		12.0192	13.1312									27.794	101			27.794	114.087		12.0192	-13.0874
		12.0212	109			12.0212	97.9085		12.0212	11.0915									27.8094	100			27.8094	112.06		12.0212	-12.0596
		12.0233	110			12.0233	97.9488		12.0233	12.0512									27.8247	99			27.8247	110.208		12.0233	-11.2082
		12.0253	108			12.0253	97.9896		12.0253	10.0104									27.8401	99			27.8401	108.515		12.0253	-9.51512
		12.0274	105			12.0274	98.031		12.0274	6.96898									27.8554	99			27.8554	106.964		12.0274	-7.96397
		12.0294	101			12.0294	98.073		12.0294	2.92697									27.8708	99			27.8708	105.538		12.0294	-6.53783
		12.0315	98			12.0315	98.1156		12.0315	-0.11558									27.8861	99			27.8861	104.225		12.0315	-5.22473
		12.0335	98			12.0335	98.1587		12.0335	-0.15871									27.9015	99			27.9015	103.013		12.0335	-4.01314
		12.0356	97			12.0356	98.2025		12.0356	-1.20248									27.9168	99			27.9168	101.894		12.0356	-2.89375
		12.0376	95			12.0376	98.2468		12.0376	-3.24683									27.9322	99			27.9322	100.856		12.0376	-1.85623
		12.0396	92			12.0396	98.2918		12.0396	-6.29181									27.9475	98			27.9475	99.8935		12.0396	-1.89351
		12.0417	91			12.0417	98.3374		12.0417	-7.33737									27.9629	98			27.9629	98.9992		12.0417	-0.99919
		12.0437	94			12.0437	98.3836		12.0437	-4.38356									27.9782	97			27.9782	98.166		12.0437	-1.16597
		12.0458	93			12.0458	98.4304		12.0458	-5.43038									27.9936	97			27.9936	97.3889		12.0458	-0.38894
		12.0478	94			12.0478	98.4778		12.0478	-4.47784									28.0089	96			28.0089	96.6637		12.0478	-0.66368
		12.0499	95			12.0499	98.526		12.0499	-3.526									28.0242	95			28.0242	95.9849		12.0499	-0.98486
		12.0519	99			12.0519	98.5748		12.0519	0.42523									28.0396	94			28.0396	95.3491		12.0519	-1.34905
		12.054	105			12.054	98.6242		12.054	6.3758									28.055	93			28.055	94.7527		12.054	-1.75272
		12.056	106			12.056	98.6744		12.056	7.32565									28.0703	93			28.0703	94.193		12.056	-1.19305
		12.0581	107			12.0581	98.7251		12.0581	8.27486									28.0856	92			28.0856	93.6664		12.0581	-1.66645
		12.0601	108			12.0601	98.7766		12.0601	9.22339									28.101	92			28.101	93.1707		12.0601	-1.17072
		12.0622	107			12.0622	98.8288		12.0622	8.17118									28.1163	91			28.1163	92.7038		12.0622	-1.7038
		12.0642	107			12.0642	98.8817		12.0642	8.1183									28.1317	91			28.1317	92.263		12.0642	-1.26296
		12.0663	103			12.0663	98.9353		12.0663	4.06467									28.147	90			28.147	91.8466		12.0663	-1.8466
		12.0683	103			12.0683	98.9896		12.0683	4.01035									28.1624	89			28.1624	91.4532		12.0683	-2.45319
		12.0703	105			12.0703	99.0447		12.0703	5.9553									28.1777	89			28.1777	91.0807		12.0703	-2.08065
		12.0724	105			12.0724	99.1005		12.0724	5.89951									28.1931	88			28.1931	90.7278		12.0724	-2.72776
		12.0744	108			12.0744	99.157		12.0744	8.84296									28.2084	87			28.2084	90.3932		12.0744	-3.39319
		12.0765	105			12.0765	99.2143		12.0765	5.78566									28.2238	86			28.2238	90.0759		12.0765	-4.07591
		12.0785	106			12.0785	99.2725		12.0785	6.72755									28.2391	85			28.2391	89.7744		12.0785	-4.7744
		12.0806	104			12.0806	99.3313		12.0806	4.6687									28.2545	84			28.2545	89.4878		12.0806	-5.48783
		12.0826	102			12.0826	99.3909		12.0826	2.60906									28.2698	83			28.2698	89.2154		12.0826	-6.21544
		12.0847	100			12.0847	99.4514		12.0847	0.54858									28.2852	82			28.2852	88.956		12.0847	-6.95599
		12.0867	97			12.0867	99.5127		12.0867	-2.51266									28.3005	81			28.3005	88.7089		12.0867	-7.70886
		12.0888	94			12.0888	99.5748		12.0888	-5.57477									28.3158	81			28.3158	88.4735		12.0888	-7.47347
		12.0908	96			12.0908	99.6377		12.0908	-3.63766									28.3312	81			28.3312	88.2488		12.0908	-7.24882
		12.0929	98			12.0929	99.7014		12.0929	-1.7014									28.3465	82			28.3465	88.0344		12.0929	-6.03443
		12.0949	100			12.0949	99.766		12.0949	0.23398									28.3619	83			28.3619	87.8297		12.0949	-4.82972
		12.0969	97			12.0969	99.8315		12.0969	-2.83147									28.3772	85			28.3772	87.6343		12.0969	-2.63426
		12.099	100			12.099	99.8978		12.099	0.10221									28.3926	87			28.3926	87.4473		12.099	-0.4473
		12.101	100			12.101	99.9649		12.101	0.03506									28.4079	88			28.4079	87.2685		12.101	0.73149
		12.1031	102			12.1031	100.033		12.1031	1.96697									28.4233	89			28.4233	86.5555		12.1031	2.44445
		12.1051	106			12.1051	100.102		12.1051	5.89794									28.4386	89			28.4386	86.3951		12.1051	2.60493
		12.1072	105			12.1072	100.172		12.1072	4.82803									28.454	89			28.454	86.2415		12.1072	2.75849
		12.1092	107			12.1092	100.243		12.1092	6.7572									28.4693	88			28.4693	85.8222		12.1092	2.17779
		12.1113	108			12.1113	100.315		12.1113	7.68539									28.4847	86			28.4847	85.6831		12.1113	0.3169
		12.1133	107			12.1133	100.387		12.1133	6.61267									28.5	85			28.5	85.5499		12.1133	-0.5499
		12.1154	104			12.1154	100.461		12.1154	3.53899									28.5154	84			28.5154	85.4223		12.1154	-1.42235
		12.1174	100			12.1174	100.536		12.1174	-0.5357									28.5307	83			28.5307	85.3002		12.1174	-2.30024
		12.1195	100			12.1195	100.611		12.1195	-0.61134									28.5461	83			28.5461	85.1832		12.1195	-2.18317
		12.1215	100			12.1215	100.688		12.1215	-0.68801									28.5614	84			28.5614	85.071		12.1215	-1.07101
		12.1235	102			12.1235	100.766		12.1235	1.23434									28.5767	85			28.5767	84.9636		12.1235	0.03642
		12.1256	107			12.1256	100.844		12.1256	6.15567									28.5921	87			28.5921	84.8606		12.1256	2.13943
		12.1276	103			12.1276	100.924		12.1276	2.07607									28.6074	89			28.6074	84.7618		12.1276	4.23815
		12.1297	108			12.1297	101.005		12.1297	6.99533									28.6228	91			28.6228	84.6673		12.1297	6.3327
		12.1317	111			12.1317	101.086		12.1317	9.91353									28.6381	93			28.6381	84.5767		12.1317	8.42334
		12.1338	109			12.1338	101.169		12.1338	7.83061									28.6535	94			28.6535	84.4898		12.1338	9.51019
		12.1358	107			12.1358	101.253		12.1358	5.74665									28.6688	95			28.6688	84.4066		12.1358	10.5934
		12.1379	105			12.1379	101.338		12.1379	3.66156									28.6842	95			28.6842	84.327		12.1379	10.673
		12.1399	105			12.1399	101.425		12.1399	3.57539									28.6995	95			28.6995	84.2508		12.1399	10.7492
		12.142	103			12.142	101.512		12.142	1.48809									28.7149	95			28.7149	84.1779		12.142	10.8221
		12.144	103			12.144	101.6		12.144	1.39962									28.7302	94			28.7302	84.1082		12.144	9.89181
		12.1461	100			12.1461	101.69		12.1461	-1.68996									28.7456	94			28.7456	84.0416		12.1461	9.95843
		12.1481	98			12.1481	101.781		12.1481	-3.78072									28.7609	94			28.7609	83.978		12.1481	10.022
		12.1502	103			12.1502	101.873		12.1502	1.12732									28.7763	94			28.7763	83.9173		12.1502	10.0827
		12.1522	107			12.1522	101.966		12.1522	5.03419									28.7916	94			28.7916	83.8595		12.1522	10.1405
		12.1542	109			12.1542	102.06		12.1542	6.94003									28.807	94			28.807	83.8046		12.1542	10.1954
		12.1563	111			12.1563	102.156		12.1563	8.84448									28.8223	94			28.8223	83.7682		12.1563	10.2317
		12.1583	110			12.1583	102.252		12.1583	7.7477									28.8376	94			28.8376	83.7188		12.1583	10.2812
		12.1604	112			12.1604	102.35		12.1604	9.64962									28.853	94			28.853	83.672		12.1604	10.3279
		12.1624	109			12.1624	102.45		12.1624	6.55032									28.8683	94			28.8683	83.6279		12.1624	10.3721
		12.1645	109			12.1645	102.55		12.1645	6.44974									28.8837	95			28.8837	83.5865		12.1645	11.4135
		12.1665	112			12.1665	102.652		12.1665	9.34783									28.899	95			28.899	83.5476		12.1665	11.4524
		12.1686	114			12.1686	102.755		12.1686	11.2446									28.9144	96			28.9144	83.5113		12.1686	12.4886
		12.1706	118			12.1706	102.86		12.1706	15.1401									28.9297	97			28.9297	83.4857		12.1706	13.5143
		12.1727	120			12.1727	102.966		12.1727	17.0343									28.9451	98			28.9451	83.4548		12.1727	14.5452
		12.1747	119			12.1747	103.073		12.1747	15.927									28.9604	98			28.9604	83.4267		12.1747	14.5733
		12.1768	114			12.1768	103.182		12.1768	10.8184									28.9758	98			28.9758	83.4013		12.1768	14.5987
		12.1788	109			12.1788	103.292		12.1788	5.70845									28.9911	98			28.9911	83.3788		12.1788	14.6212
		12.1808	108			12.1808	103.403		12.1808	4.59708									29.0065	98			29.0065	83.3594		12.1808	14.6406
		12.1829	103			12.1829	103.516		12.1829	-0.51557									29.0218	97			29.0218	83.3431		12.1829	13.6569
		12.1849	103			12.1849	103.63		12.1849	-0.62981									29.0372	97			29.0372	83.3301		12.1849	13.6699
		12.187	106			12.187	103.746		12.187	2.2545									29.0525	97			29.0525	83.3208		12.187	13.6792
		12.189	107			12.189	103.863		12.189	3.1373									29.0678	97			29.0678	83.3154		12.189	13.6846
		12.1911	109			12.1911	103.981		12.1911	5.01865									29.0832	97			29.0832	83.3143		12.1911	13.6857
		12.1931	109			12.1931	104.102		12.1931	4.89845									29.0985	98			29.0985	83.3179		12.1931	14.6821
		12.1952	106			12.1952	104.223		12.1952	1.77676									29.1139	98			29.1139	83.3269		12.1952	14.6731
		12.1972	105			12.1972	104.346		12.1972	0.65353									29.1292	98			29.1292	83.3418		12.1972	14.6582
		12.1993	107			12.1993	104.471		12.1993	2.52871									29.1446	99			29.1446	83.3634		12.1993	15.6366
		12.2013	106			12.2013	104.598		12.2013	1.40234									29.1599	99			29.1599	83.3927		12.2013	15.6073
		12.2034	104			12.2034	104.726		12.2034	-0.72567									29.1753	99			29.1753	83.4308		12.2034	15.5693
		12.2054	104			12.2054	104.855		12.2054	-0.85526									29.1906	99			29.1906	83.4788		12.2054	15.5213
		12.2074	105			12.2074	104.986		12.2074	0.01351									29.206	100			29.206	83.5382		12.2074	16.4618
		12.2095	105			12.2095	105.119		12.2095	-0.11933									29.2213	100			29.2213	83.6107		12.2095	16.3893
		12.2115	104			12.2115	105.254		12.2115	-1.2539									29.2367	101			29.2367	83.6979		12.2115	17.3021
		12.2136	104			12.2136	105.39		12.2136	-1.39016									29.252	102			29.252	83.802		12.2136	18.198
		12.2156	106			12.2156	105.528		12.2156	0.47182									29.2674	102			29.2674	83.9251		12.2156	18.0749
		12.2177	104			12.2177	105.668		12.2177	-1.66789									29.2827	103			29.2827	84.0695		12.2177	18.9305
		12.2197	105			12.2197	105.809		12.2197	-0.8094									29.298	103			29.298	84.2376		12.2197	18.7624
		12.2218	105			12.2218	105.953		12.2218	-0.95266									29.3134	103			29.3134	84.4321		12.2218	18.5679
		12.2238	106			12.2238	106.098		12.2238	-0.09771									29.3287	104			29.3287	84.6556		12.2238	19.3444
		12.2259	104			12.2259	106.245		12.2259	-2.24462									29.3441	104			29.3441	84.9105		12.2259	19.0895
		12.2279	103			12.2279	106.393		12.2279	-3.39334									29.3594	104			29.3594	85.1997		12.2279	18.8003
		12.23	100			12.23	106.544		12.23	-6.54392									29.3748	105			29.3748	85.5253		12.23	19.4747
		12.232	97			12.232	106.696		12.232	-9.69643									29.3901	105			29.3901	85.8894		12.232	19.1106
		12.234	97			12.234	106.851		12.234	-9.85081									29.4055	105			29.4055	86.2935		12.234	18.7065
		12.2361	96			12.2361	107.007		12.2361	-11.0071									29.4208	105			29.4208	86.7393		12.2361	18.2607
		12.2381	96			12.2381	107.165		12.2381	-11.1655									29.4362	104			29.4362	87.2273		12.2381	16.7727
		12.2402	98			12.2402	107.326		12.2402	-9.32574									29.4515	103			29.4515	87.7571		12.2402	15.2429
		12.2422	100			12.2422	107.488		12.2422	-7.48804									29.4669	102			29.4669	88.3284		12.2422	13.6716
		12.2443	100			12.2443	107.652		12.2443	-7.65233									29.4822	100			29.4822	88.9391		12.2443	11.0609
		12.2463	101			12.2463	107.819		12.2463	-6.81866									29.4976	98			29.4976	89.5857		12.2463	8.41435
		12.2484	100			12.2484	107.987		12.2484	-7.98711									29.5129	97			29.5129	90.2646		12.2484	6.73538
		12.2504	97			12.2504	108.158		12.2504	-11.1576									29.5283	96			29.5283	90.9697		12.2504	5.03027
		12.2525	100			12.2525	108.33		12.2525	-8.33026									29.5436	95			29.5436	91.693		12.2525	3.30701
		12.2545	103			12.2545	108.505		12.2545	-5.50508									29.5589	95			29.5589	92.4259		12.2545	2.5741
		12.2566	105			12.2566	108.682		12.2566	-3.68204									29.5743	95			29.5743	93.1566		12.2566	1.84344
		12.2586	109			12.2586	108.861		12.2586	0.13876									29.5896	95			29.5896	93.8714		12.2586	1.12856
		12.2607	107			12.2607	109.043		12.2607	-2.04263									29.605	95			29.605	94.5546		12.2607	0.4454
		12.2627	107			12.2627	109.226		12.2627	-2.22627									29.6203	95			29.6203	95.1899		12.2627	-0.18991
		12.2647	109			12.2647	109.412		12.2647	-0.41222									29.6357	94			29.6357	95.7589		12.2647	-1.75894
		12.2668	112			12.2668	109.601		12.2668	2.39938									29.651	93			29.651	96.2435		12.2668	-3.24355
		12.2688	113			12.2688	109.791		12.2688	3.20882									29.6664	92			29.6664	96.6279		12.2688	-4.62787
		12.2709	112			12.2709	109.984		12.2709	2.01587									29.6817	90			29.6817	96.8977		12.2709	-6.89772
		12.2729	116			12.2729	110.179		12.2729	5.82056									29.6971	89			29.6971	97.0431		12.2729	-8.04308
		12.275	118			12.275	110.377		12.275	7.62281									29.7124	88			29.7124	97.0586		12.275	-9.05863
		12.277	119			12.277	110.577		12.277	8.42264									29.7278	87			29.7278	96.944		12.277	-9.944
		12.2791	115			12.2791	110.78		12.2791	4.22001									29.7431	87			29.7431	96.7035		12.2791	-9.70354
		12.2811	113			12.2811	110.985		12.2811	2.01485									29.7585	87			29.7585	96.3462		12.2811	-9.34622
		12.2832	111			12.2832	111.193		12.2832	-0.19281									29.7738	87			29.7738	95.8837		12.2832	-8.88373
		12.2852	113			12.2852	111.403		12.2852	1.59699									29.7892	87			29.7892	95.331		12.2852	-8.33095
		12.2873	114			12.2873	111.616		12.2873	2.38416									29.8045	87			29.8045	94.7046		12.2873	-7.70456
		12.2893	112			12.2893	111.831		12.2893	0.16876									29.8198	87			29.8198	94.0206		12.2893	-7.02057
		12.2913	109			12.2913	112.049		12.2913	-3.04933									29.8352	87			29.8352	93.2959		12.2913	-6.29594
		12.2934	111			12.2934	112.27		12.2934	-1.2703									29.8505	87			29.8505	92.5468		12.2934	-5.54676
		12.2954	114			12.2954	112.494		12.2954	1.50627									29.8659	88			29.8659	91.7862		12.2954	-3.78621
		12.2975	113			12.2975	112.72		12.2975	0.28007									29.8812	88			29.8812	91.0272		12.2975	-3.02716
		12.2995	113			12.2995	112.949		12.2995	0.05115									29.8966	88			29.8966	90.2801		12.2995	-2.28014
		12.3016	112			12.3016	113.181		12.3016	-1.18057									29.9119	89			29.9119	89.5543		12.3016	-0.55428
		12.3036	112			12.3036	113.415		12.3036	-1.41513									29.9273	89			29.9273	88.8555		12.3036	0.14445
		12.3057	111			12.3057	113.653		12.3057	-2.65253									29.9426	89			29.9426	88.1897		12.3057	0.81028
		12.3077	111			12.3077	113.893		12.3077	-2.89284									29.958	89			29.958	87.5611		12.3077	1.43892
		12.3098	110			12.3098	114.136		12.3098	-4.13605									29.9733	89			29.9733	86.9714		12.3098	2.02857
		12.3118	109			12.3118	114.382		12.3118	-5.38219									29.9887	88			29.9887	86.4227		12.3118	1.57731
		12.3139	108			12.3139	114.631		12.3139	-6.63135									30.004	87			30.004	85.9154		12.3139	1.08456
		12.3159	110			12.3159	114.883		12.3159	-4.8835									30.0194	86			30.0194	85.4498		12.3159	0.55024
		12.3179	109			12.3179	115.139		12.3179	-6.13868									30.0347	84			30.0347	85.0241		12.3179	-1.02414
		12.32	109			12.32	115.397		12.32	-6.39697									30.05	82			30.05	84.6377		12.32	-2.63769
		12.322	109			12.322	115.659		12.322	-6.65866									30.0654	80			30.0654	84.288		12.322	-4.28804
		12.3241	111			12.3241	115.923		12.3241	-4.92321									30.0807	78			30.0807	83.9733		12.3241	-5.97327
		12.3261	110			12.3261	116.191		12.3261	-6.19093									30.0961	77			30.0961	83.691		12.3261	-6.69099
		12.3282	108			12.3282	116.462		12.3282	-8.46183									30.1114	76			30.1114	83.4388		12.3282	-7.43877
		12.3302	109			12.3302	116.736		12.3302	-7.73601									30.1268	76			30.1268	83.2137		12.3302	-7.21371
		12.3323	110			12.3323	117.013		12.3323	-7.01344									30.1421	77			30.1421	83.0134		12.3323	-6.01338
		12.3343	109			12.3343	117.294		12.3343	-8.29418									30.1575	78			30.1575	82.8354		12.3343	-4.83537
		12.3364	110			12.3364	117.578		12.3364	-7.57828									30.1728	80			30.1728	82.677		12.3364	-2.67703
		12.3384	112			12.3384	117.866		12.3384	-5.86575									30.1882	82			30.1882	82.5362		12.3384	-0.53619
		12.3405	113			12.3405	118.157		12.3405	-5.15665									30.2035	83			30.2035	82.4108		12.3405	0.58924
		12.3425	112			12.3425	118.451		12.3425	-6.45097									30.2189	85			30.2189	82.2989		12.3425	2.70114
		12.3445	115			12.3445	118.749		12.3445	-3.74877									30.2342	86			30.2342	82.1986		12.3445	3.80139
		12.3466	117			12.3466	119.05		12.3466	-2.0501									30.2496	87			30.2496	82.1085		12.3466	4.89149
		12.3486	117			12.3486	119.355		12.3486	-2.35497									30.2649	88			30.2649	82.0272		12.3486	5.97275
		12.3507	120			12.3507	119.664		12.3507	0.33621									30.2803	88			30.2803	81.9535		12.3507	6.0465
		12.3527	119			12.3527	119.976		12.3527	-0.97588									30.2956	87			30.2956	81.8863		12.3527	5.11374
		12.3548	116			12.3548	120.292		12.3548	-4.2916									30.311	87			30.311	81.8246		12.3548	5.17537
		12.3568	113			12.3568	120.611		12.3568	-7.61099									30.3263	86			30.3263	81.7679		12.3568	4.23212
		12.3589	112			12.3589	120.934		12.3589	-8.93413									30.3417	84			30.3417	81.7152		12.3589	2.28475
		12.3609	109			12.3609	121.261		12.3609	-12.261									30.357	83			30.357	81.6663		12.3609	1.33373
		12.363	108			12.363	121.592		12.363	-13.5917									30.3723	81			30.3723	81.6204		12.363	-0.6204
		12.365	111			12.365	121.926		12.365	-10.9262									30.3877	80			30.3877	81.5773		12.365	-1.57728
		12.3671	115			12.3671	122.265		12.3671	-7.26456									30.403	79			30.403	81.5366		12.3671	-2.53657
		12.3691	122			12.3691	122.607		12.3691	-0.60683									30.4184	79			30.4184	81.498		12.3691	-2.49802
		12.3712	124			12.3712	122.953		12.3712	1.04699									30.4337	79			30.4337	81.4614		12.3712	-2.46136
		12.3732	126			12.3732	123.303		12.3732	2.69683									30.4491	79			30.4491	81.4264		12.3732	-2.42639
		12.3752	125			12.3752	123.657		12.3752	1.34268									30.4644	80			30.4644	81.393		12.3752	-1.39298
		12.3773	121			12.3773	124.015		12.3773	-3.01549									30.4798	81			30.4798	81.361		12.3773	-0.36095
		12.3793	120			12.3793	124.378		12.3793	-4.37819									30.4951	82			30.4951	81.3302		12.3793	0.66981
		12.3814	117			12.3814	124.745		12.3814	-7.74453									30.5105	83			30.5105	81.3006		12.3814	1.6994
		12.3834	118			12.3834	125.115		12.3834	-7.11498									30.5258	84			30.5258	81.2721		12.3834	2.72789
		12.3855	117			12.3855	125.49		12.3855	-8.48962									30.5412	84			30.5412	81.2446		12.3855	2.7554
		12.3875	117			12.3875	125.868		12.3875	-8.86844									30.5565	84			30.5565	81.218		12.3875	2.78198
		12.3896	123			12.3896	126.251		12.3896	-3.2515									30.5719	84			30.5719	81.1923		12.3896	2.80767
		12.3916	125			12.3916	126.639		12.3916	-1.63882									30.5872	84			30.5872	81.1686		12.3916	2.83135
		12.3937	127			12.3937	127.03		12.3937	-0.03041									30.6026	84			30.6026	81.1445		12.3937	2.85546
		12.3957	128			12.3957	127.426		12.3957	0.57367									30.6179	84			30.6179	81.1212		12.3957	2.87885
		12.3978	127			12.3978	127.827		12.3978	-0.8266									30.6332	85			30.6332	81.0985		12.3978	3.90154
		12.3998	130			12.3998	128.231		12.3998	1.76877									30.6486	85			30.6486	81.0764		12.3998	3.9236
		12.4018	129			12.4018	128.64		12.4018	0.35971									30.6639	85			30.6639	81.055		12.4018	3.94504
		12.4039	133			12.4039	129.054		12.4039	3.94623									30.6793	85			30.6793	81.0347		12.4039	3.96527
		12.4059	130			12.4059	129.472		12.4059	0.5283									30.6946	85			30.6946	81.0144		12.4059	3.98556
		12.408	128			12.408	129.895		12.408	-1.89468									30.71	84			30.71	80.9947		12.408	3.00531
		12.41	125			12.41	130.322		12.41	-5.32162									30.7253	83			30.7253	80.9755		12.41	2.02453
		12.4121	127			12.4121	130.753		12.4121	-3.75313									30.7407	82			30.7407	80.9567		12.4121	1.04327
		12.4141	128			12.4141	131.189		12.4141	-3.1892									30.756	82			30.756	80.9385		12.4141	1.06153
		12.4162	128			12.4162	131.63		12.4162	-3.62982									30.7714	81			30.7714	80.9207		12.4162	0.07932
		12.4182	131			12.4182	132.075		12.4182	-1.07506									30.7867	81			30.7867	80.9033		12.4182	0.09668
		12.4203	135			12.4203	132.525		12.4203	2.47507									30.8021	81			30.8021	80.8864		12.4203	0.11361
		12.4223	136			12.4223	132.979		12.4223	3.02058									30.8174	81			30.8174	80.8699		12.4223	0.13011
		12.4244	141			12.4244	133.439		12.4244	7.56142									30.8328	81			30.8328	80.8538		12.4244	0.14619
		12.4264	137			12.4264	133.902		12.4264	3.09758									30.8481	81			30.8481	80.8381		12.4264	0.16188
		12.4284	131			12.4284	134.371		12.4284	-3.37096									30.8635	80			30.8635	80.8228		12.4284	-0.82283
		12.4305	130			12.4305	134.844		12.4305	-4.8442									30.8788	80			30.8788	80.8079		12.4305	-0.80794
		12.4325	131			12.4325	135.322		12.4325	-4.32213									30.8941	79			30.8941	80.7934		12.4325	-1.79341
		12.4346	127			12.4346	135.805		12.4346	-8.80478									30.9095	79			30.9095	80.7793		12.4346	-1.77927
		12.4366	127			12.4366	136.293		12.4366	-9.2928									30.9248	79			30.9248	80.7655		12.4366	-1.76551
		12.4387	132			12.4387	136.785		12.4387	-4.7849									30.9402	80			30.9402	80.7521		12.4387	-0.75212
		12.4407	136			12.4407	137.282		12.4407	-1.28172									30.9555	81			30.9555	80.7391		12.4407	0.2609
		12.4428	140			12.4428	137.783		12.4428	2.21672									30.9709	82			30.9709	80.7265		12.4428	1.27354
		12.4448	142			12.4448	138.29		12.4448	3.71045									30.9862	83			30.9862	80.7142		12.4448	2.2858
		12.4469	143			12.4469	138.801		12.4469	4.19945									31.0016	84			31.0016	80.7023		12.4469	3.29771
		12.4489	141			12.4489	139.316		12.4489	1.68376									31.0169	85			31.0169	80.6908		12.4489	4.30923
		12.451	143			12.451	139.837		12.451	3.1634									31.0323	86			31.0323	80.6796		12.451	5.32037
		12.453	141			12.453	140.362		12.453	0.63835									31.0476	86			31.0476	80.6689		12.453	5.33112
		12.455	138			12.455	140.891		12.455	-2.89131									31.063	86			31.063	80.6585		12.455	5.34149
		12.4571	136			12.4571	141.426		12.4571	-5.4256									31.0783	86			31.0783	80.6485		12.4571	5.35146
		12.4591	137			12.4591	141.964		12.4591	-4.9645									31.0937	86			31.0937	80.639		12.4591	5.36104
		12.4612	138			12.4612	142.508		12.4612	-4.50795									31.109	86			31.109	80.6298		12.4612	5.3702
		12.4632	140			12.4632	143.056		12.4632	-3.05592									31.1243	86			31.1243	80.621		12.4632	5.37896
		12.4653	137			12.4653	143.609		12.4653	-6.60912									31.1397	86			31.1397	80.6127		12.4653	5.38728
		12.4673	139			12.4673	144.166		12.4673	-5.16597									31.155	86			31.155	80.6048		12.4673	5.39518
		12.4694	138			12.4694	144.727		12.4694	-6.72722									31.1704	86			31.1704	80.5974		12.4694	5.40263
		12.4714	139			12.4714	145.293		12.4714	-6.29276									31.1857	86			31.1857	80.5904		12.4714	5.40963
		12.4735	140			12.4735	145.863		12.4735	-5.86252									31.2011	87			31.2011	80.5838		12.4735	6.41618
		12.4755	141			12.4755	146.436		12.4755	-5.43648									31.2164	87			31.2164	80.5778		12.4755	6.42224
		12.4776	141			12.4776	147.015		12.4776	-6.01453									31.2318	88			31.2318	80.5722		12.4776	7.42782
		12.4796	144			12.4796	147.597		12.4796	-3.5966									31.2471	89			31.2471	80.5671		12.4796	8.43289
		12.4817	143			12.4817	148.183		12.4817	-5.18256									31.2625	89			31.2625	80.5626		12.4817	8.43745
		12.4837	144			12.4837	148.772		12.4837	-4.77232									31.2778	89			31.2778	80.5585		12.4837	8.44149
		12.4857	143			12.4857	149.366		12.4857	-6.36581									31.2932	89			31.2932	80.555		12.4857	8.44498
		12.4878	148			12.4878	149.963		12.4878	-1.96286									31.3085	88			31.3085	80.5521		12.4878	7.44791
		12.4898	146			12.4898	150.563		12.4898	-4.56335									31.3239	87			31.3239	80.5497		12.4898	6.45028
		12.4919	150			12.4919	151.167		12.4919	-1.16719									31.3392	86			31.3392	80.548		12.4919	5.45205
		12.4939	150			12.4939	151.775		12.4939	-1.77509									31.3545	85			31.3545	80.5468		12.4939	4.45321
		12.496	153			12.496	152.385		12.496	0.61484									31.3699	84			31.3699	80.5463		12.496	3.45375
		12.498	149			12.498	152.998		12.498	-3.99805									31.3852	83			31.3852	80.5464		12.498	2.45364
		12.5001	150			12.5001	153.614		12.5001	-3.61362									31.4006	82			31.4006	80.5471		12.5001	1.45288
		12.5021	147			12.5021	154.232		12.5021	-7.2317									31.4159	81			31.4159	80.5486		12.5021	0.45143
		12.5042	147			12.5042	154.852		12.5042	-7.85205									31.4313	81			31.4313	80.5507		12.5042	0.44929
		12.5062	152			12.5062	155.474		12.5062	-3.47447									31.4466	81			31.4466	80.5536		12.5062	0.44643
		12.5083	161			12.5083	156.099		12.5083	4.90121									31.462	81			31.462	80.3036		12.5083	0.69644
		12.5103	160			12.5103	156.725		12.5103	3.27531									31.4773	82			31.4773	80.3098		12.5103	1.69019
		12.5123	163			12.5123	157.352		12.5123	5.64806									31.4927	82			31.4927	80.3168		12.5123	1.68319
		12.5144	166			12.5144	157.98		12.5144	8.01965									31.508	83			31.508	80.3246		12.5144	2.6754
		12.5164	168			12.5164	158.61		12.5164	9.39046									31.5234	84			31.5234	80.2059		12.5164	3.79411
		12.5185	168			12.5185	159.239		12.5185	8.76067									31.5387	84			31.5387	80.2163		12.5185	3.78373
		12.5205	167			12.5205	159.869		12.5205	7.13069									31.5541	85			31.5541	80.2274		12.5205	4.77259
		12.5226	163			12.5226	160.5		12.5226	2.49983									31.5694	85			31.5694	80.2395		12.5226	4.76051
		12.5246	164			12.5246	161.13		12.5246	2.87036									31.5848	85			31.5848	80.2525		12.5246	4.74754
		12.5267	168			12.5267	161.758		12.5267	6.24173									31.6001	85			31.6001	80.2663		12.5267	4.73366
		12.5287	170			12.5287	162.386		12.5287	7.61423									31.6154	85			31.6154	80.2811		12.5287	4.71886
		12.5308	169			12.5308	163.012		12.5308	5.98833									31.6308	84			31.6308	80.2969		12.5308	3.70308
		12.5328	171			12.5328	163.636		12.5328	7.36446									31.6461	84			31.6461	80.3137		12.5328	3.68631
		12.5349	174			12.5349	164.257		12.5349	9.74294									31.6615	83			31.6615	80.3315		12.5349	2.66853
		12.5369	172			12.5369	164.876		12.5369	7.12431									31.6768	82			31.6768	80.3503		12.5369	1.6497
		12.5389	170			12.5389	165.491		12.5389	4.50908									31.6922	81			31.6922	80.3702		12.5389	0.62981
		12.541	170			12.541	166.102		12.541	3.89761									31.7075	80			31.7075	80.3912		12.541	-0.39117
		12.543	169			12.543	166.709		12.543	2.29053									31.7229	79			31.7229	80.4133		12.543	-1.41327
		12.5451	173			12.5451	167.312		12.5451	5.68825									31.7382	78			31.7382	80.4365		12.5451	-2.4365
		12.5471	172			12.5471	167.909		12.5471	4.09143									31.7536	77			31.7536	80.4609		12.5471	-3.46089
		12.5492	177			12.5492	168.499		12.5492	8.50067									31.7689	76			31.7689	80.4865		12.5492	-4.48649
		12.5512	180			12.5512	169.084		12.5512	10.9164									31.7843	76			31.7843	80.5133		12.5512	-4.5133
		12.5533	183			12.5533	169.662		12.5533	13.3383									31.7996	76			31.7996	80.5413		12.5533	-4.54133
		12.5553	183			12.5553	170.231		12.5553	12.7693									31.815	77			31.815	80.5707		12.5553	-3.57065
		12.5574	182			12.5574	170.791		12.5574	11.2087									31.8303	78			31.8303	80.6013		12.5574	-2.60126
		12.5594	185			12.5594	171.343		12.5594	13.6573									31.8456	80			31.8456	80.6332		12.5594	-0.63316
		12.5615	185			12.5615	171.884		12.5615	13.116									31.861	82			31.861	80.6664		12.5615	1.33356
		12.5635	179			12.5635	172.415		12.5635	6.5853									31.8763	83			31.8763	80.7011		12.5635	2.29894
		12.5655	177			12.5655	172.934		12.5655	4.06606									31.8917	84			31.8917	80.7371		12.5655	3.26292
		12.5676	171			12.5676	173.441		12.5676	-2.44106									31.907	84			31.907	80.7745		12.5676	3.22551
		12.5696	174			12.5696	173.935		12.5696	0.06491									31.9224	84			31.9224	80.8133		12.5696	3.18665
		12.5717	173			12.5717	174.415		12.5717	-1.4152									31.9377	83			31.9377	80.8537		12.5717	2.14633
		12.5737	177			12.5737	174.881		12.5737	2.1193									31.9531	82			31.9531	80.8954		12.5737	1.10457
		12.5758	181			12.5758	175.331		12.5758	5.66943									31.9684	80			31.9684	80.9387		12.5758	-0.93872
		12.5778	181			12.5778	175.764		12.5778	5.23613									31.9838	79			31.9838	80.9835		12.5778	-1.98354
		12.5799	188			12.5799	176.18		12.5799	11.8201									31.9991	78			31.9991	81.0298		12.5799	-3.02985
		12.5819	186			12.5819	176.579		12.5819	9.42122									32.0145	78			32.0145	81.0777		12.5819	-3.07775
		12.584	186			12.584	176.957		12.584	9.04279									32.0298	78			32.0298	81.1272		12.584	-3.12723
		12.586	185			12.586	177.315		12.586	7.68468									32.0452	79			32.0452	81.1783		12.586	-2.17829
		12.5881	183			12.5881	177.652		12.5881	5.3479									32.0605	80			32.0605	81.2309		12.5881	-1.23093
		12.5901	185			12.5901	177.967		12.5901	7.03328									32.0759	81			32.0759	81.2852		12.5901	-0.28522
		12.5922	181			12.5922	178.258		12.5922	2.74197									32.0912	82			32.0912	81.3412		12.5922	0.65884
		12.5942	180			12.5942	178.525		12.5942	1.47507									32.1065	83			32.1065	81.3987		12.5942	1.60129
		12.5962	177			12.5962	178.767		12.5962	-1.76662									32.1219	83			32.1219	81.4579		12.5962	1.54206
		12.5983	170			12.5983	178.982		12.5983	-8.98186									32.1373	83			32.1373	81.5189		12.5983	1.48115
		12.6003	171			12.6003	179.17		12.6003	-8.1698									32.1526	83			32.1526	81.5814		12.6003	1.4186
		12.6024	167			12.6024	179.329		12.6024	-12.3292									32.1679	82			32.1679	81.6457		12.6024	0.35432
		12.6044	165			12.6044	179.459		12.6044	-14.459									32.1833	81			32.1833	81.7117		12.6044	-0.71165
		12.6065	165			12.6065	179.559		12.6065	-14.5585									32.1986	80			32.1986	81.7793		12.6065	-1.77932
		12.6085	166			12.6085	179.626		12.6085	-13.6264									32.214	78			32.214	81.8487		12.6085	-3.84866
		12.6106	174			12.6106	179.663		12.6106	-5.66296									32.2293	77			32.2293	81.9197		12.6106	-4.91973
		12.6126	180			12.6126	179.665		12.6126	0.33513									32.2447	76			32.2447	81.9925		12.6126	-5.99252
		12.6146	182			12.6146	179.632		12.6146	2.3677									32.26	76			32.26	82.067		12.6146	-6.06696
		12.6167	181			12.6167	179.565		12.6167	1.43547									32.2754	76			32.2754	82.1431		12.6167	-6.14314
		12.6188	176			12.6188	179.461		12.6188	-3.46056									32.2907	77			32.2907	82.221		12.6188	-5.22102
		12.6208	172			12.6208	179.32		12.6208	-7.31955									32.3061	79			32.3061	82.3005		12.6208	-3.30054
		12.6228	170			12.6228	179.141		12.6228	-9.14096									32.3214	80			32.3214	82.3818		12.6228	-2.38179
		12.6249	166			12.6249	178.924		12.6249	-12.9239									32.3368	82			32.3368	82.4647		12.6249	-0.46471
		12.6269	169			12.6269	178.668		12.6269	-9.66788									32.3521	83			32.3521	82.5493		12.6269	0.45072
		12.629	169			12.629	178.372		12.629	-9.37245									32.3674	84			32.3674	82.6354		12.629	1.36456
		12.631	175			12.631	178.037		12.631	-3.03702									32.3828	85			32.3828	82.7233		12.631	2.27673
		12.6331	180			12.6331	177.661		12.6331	2.33856									32.3982	85			32.3982	82.8127		12.6331	2.18729
		12.6351	177			12.6351	177.245		12.6351	-0.24533									32.4135	84			32.4135	82.9037		12.6351	1.09632
		12.6372	174			12.6372	176.789		12.6372	-2.78856									32.4288	83			32.4288	82.9963		12.6372	0.00374
		12.6392	169			12.6392	176.291		12.6392	-7.29129									32.4442	82			32.4442	83.0904		12.6392	-1.09037
		12.6413	164			12.6413	175.755		12.6413	-11.7548									32.4595	80			32.4595	83.186		12.6413	-3.18599
		12.6433	163			12.6433	175.177		12.6433	-12.1767									32.4749	79			32.4749	83.283		12.6433	-4.28301
		12.6454	163			12.6454	174.559		12.6454	-11.5588									32.4902	78			32.4902	83.3815		12.6454	-5.38153
		12.6474	163			12.6474	173.902		12.6474	-10.9016									32.5056	77			32.5056	83.4814		12.6474	-6.48145
		12.6494	164			12.6494	173.206		12.6494	-9.20584									32.5209	77			32.5209	83.5827		12.6494	-6.58267
		12.6515	165			12.6515	172.472		12.6515	-7.47215									32.5363	77			32.5363	83.6853		12.6515	-6.68527
		12.6535	165			12.6535	171.701		12.6535	-6.70148									32.5516	78			32.5516	83.7892		12.6535	-5.78915
		12.6556	165			12.6556	170.895		12.6556	-5.895									32.567	79			32.567	83.8942		12.6556	-4.89425
		12.6576	165			12.6576	170.054		12.6576	-5.05383									32.5823	80			32.5823	84.0005		12.6576	-4.00046
		12.6597	163			12.6597	169.179		12.6597	-6.17929									32.5977	81			32.5977	84.1079		12.6597	-3.10786
		12.6617	162			12.6617	168.273		12.6617	-6.27287									32.613	81			32.613	84.2163		12.6617	-3.21633
		12.6638	163			12.6638	167.336		12.6638	-4.33609									32.6283	81			32.6283	84.3257		12.6638	-3.32574
		12.6658	163			12.6658	166.371		12.6658	-3.3706									32.6437	81			32.6437	84.4362		12.6658	-3.43617
		12.6679	161			12.6679	165.378		12.6679	-4.37817									32.659	80			32.659	84.5474		12.6679	-4.5474
		12.6699	165			12.6699	164.362		12.6699	0.63828									32.6744	79			32.6744	84.6595		12.6699	-5.65952
		12.672	165			12.672	163.321		12.672	1.67908									32.6897	78			32.6897	84.7724		12.672	-6.77238
		12.674	166			12.674	162.259		12.674	3.74112									32.7051	78			32.7051	84.8859		12.674	-6.88593
		12.676	164			12.676	161.178		12.676	2.82242									32.7204	78			32.7204	85		12.676	-6.99998
		12.6781	157			12.6781	160.079		12.6781	-3.07906									32.7358	78			32.7358	85.1146		12.6781	-7.11463
		12.6801	156			12.6801	158.965		12.6801	-2.9654									32.7511	79			32.7511	85.2297		12.6801	-6.22972
		12.6822	151			12.6822	157.839		12.6822	-6.83861									32.7665	81			32.7665	85.3451		12.6822	-4.34508
		12.6842	147			12.6842	156.701		12.6842	-9.70087									32.7818	82			32.7818	85.4608		12.6842	-3.46078
		12.6863	145			12.6863	155.554		12.6863	-10.5542									32.7972	84			32.7972	85.5767		12.6863	-1.57665
		12.6883	143			12.6883	154.401		12.6883	-11.4006									32.8125	86			32.8125	85.6926		12.6883	0.30739
		12.6904	144			12.6904	153.242		12.6904	-9.2422									32.8279	87			32.8279	85.8085		12.6904	1.19151
		12.6924	144			12.6924	152.081		12.6924	-8.08092									32.8432	87			32.8432	85.9243		12.6924	1.07568
		12.6945	146			12.6945	150.919		12.6945	-4.91856									32.8586	87			32.8586	86.04		12.6945	0.96004
		12.6965	145			12.6965	149.757		12.6965	-4.75713									32.8739	86			32.8739	86.1552		12.6965	-0.1552
		12.6985	144			12.6985	148.598		12.6985	-4.59825									32.8892	84			32.8892	86.2701		12.6985	-2.27013
		12.7006	144			12.7006	147.445		12.7006	-3.44469									32.9046	83			32.9046	86.3845		12.7006	-3.38453
		12.7026	142			12.7026	146.296		12.7026	-4.29637									32.9199	82			32.9199	86.4982		12.7026	-4.49824
		12.7047	137			12.7047	145.156		12.7047	-8.15555									32.9353	81			32.9353	86.6113		12.7047	-5.61131
		12.7067	140			12.7067	144.024		12.7067	-4.0239									32.9506	81			32.9506	86.7235		12.7067	-5.72353
		12.7088	141			12.7088	142.903		12.7088	-1.90279									32.966	81			32.966	86.8348		12.7088	-5.83482
		12.7108	137			12.7108	141.793		12.7108	-4.79333									32.9813	82			32.9813	86.945		12.7108	-4.94499
		12.7129	134			12.7129	140.697		12.7129	-6.69698									32.9967	84			32.9967	87.0541		12.7129	-3.05407
		12.7149	132			12.7149	139.615		12.7149	-7.61478									33.012	86			33.012	87.1619		12.7149	-1.16188
		12.717	131			12.717	138.548		12.717	-7.54756									33.0274	88			33.0274	87.2682		12.717	0.73177
		12.719	132			12.719	137.496		12.719	-5.49648									33.0427	90			33.0427	87.5456		12.719	2.45435
		12.7211	131			12.7211	136.462		12.7211	-5.46211									33.0581	93			33.0581	87.6498		12.7211	5.3502
		12.7231	135			12.7231	135.445		12.7231	-0.44545									33.0734	95			33.0734	87.7522		12.7231	7.24776
		12.7251	139			12.7251	134.447		12.7251	4.55289									33.0888	98			33.0888	87.8528		12.7251	10.1472
		12.7272	145			12.7272	133.467		12.7272	11.5325									33.1041	100			33.1041	87.9515		12.7272	12.0485
		12.7293	143			12.7293	132.507		12.7293	10.4928									33.1195	102			33.1195	88.0482		12.7293	13.9518
		12.7313	139			12.7313	131.567		12.7313	7.43268									33.1348	103			33.1348	88.2287		12.7313	14.7713
		12.7333	133			12.7333	130.647		12.7333	2.3533									33.1501	103			33.1501	88.3215		12.7333	14.6785
		12.7354	128			12.7354	129.746		12.7354	-1.74641									33.1655	103			33.1655	88.4119		12.7354	14.5881
		12.7374	128			12.7374	128.866		12.7374	-0.86647									33.1808	102			33.1808	88.4999		12.7374	13.5001
		12.7395	127			12.7395	128.007		12.7395	-1.00717									33.1962	101			33.1962	88.5853		12.7395	12.4147
		12.7415	127			12.7415	127.169		12.7415	-0.16859									33.2115	99			33.2115	88.6682		12.7415	10.3318
		12.7436	129			12.7436	126.351		12.7436	2.64947									33.2269	98			33.2269	88.7483		12.7436	9.25168
		12.7456	132			12.7456	125.553		12.7456	6.44685									33.2422	96			33.2422	88.8256		12.7456	7.17437
		12.7477	128			12.7477	124.776		12.7477	3.22366									33.2576	95			33.2576	88.9001		12.7477	6.09989
		12.7497	125			12.7497	124.02		12.7497	0.98019									33.2729	94			33.2729	88.9716		12.7497	5.02842
		12.7517	127			12.7517	123.284		12.7517	3.71645									33.2883	94			33.2883	89.04		12.7517	4.95995
		12.7538	125			12.7538	122.567		12.7538	2.43281									33.3036	94			33.3036	89.1054		12.7538	4.89462
		12.7559	128			12.7559	121.871		12.7559	6.12931									33.319	93			33.319	89.1675		12.7559	3.83248
		12.7579	127			12.7579	121.194		12.7579	5.80622									33.3343	93			33.3343	89.2263		12.7579	3.77366
		12.7599	126			12.7599	120.536		12.7599	5.46401									33.3497	93			33.3497	89.2819		12.7599	3.71815
		12.762	127			12.762	119.898		12.762	7.10235									33.365	92			33.365	89.3339		12.762	2.66607
		12.764	129			12.764	119.278		12.764	9.72245									33.3803	91			33.3803	89.3825		12.764	1.61749
		12.7661	127			12.7661	118.676		12.7661	8.32438									33.3957	91			33.3957	89.4276		12.7661	1.57243
		12.7681	120			12.7681	118.092		12.7681	1.9083									33.4111	90			33.4111	89.469		12.7681	0.53099
		12.7702	118			12.7702	117.525		12.7702	0.47476									33.4264	90			33.4264	89.5068		12.7702	0.49321
		12.7722	117			12.7722	116.976		12.7722	0.02394									33.4417	89			33.4417	89.5408		12.7722	-0.54082
		12.7743	115			12.7743	116.444		12.7743	-1.44377									33.4571	88			33.4571	89.5711		12.7743	-1.57111
		12.7763	113			12.7763	115.928		12.7763	-2.92785									33.4724	87			33.4724	89.5976		12.7763	-2.59756
		12.7784	109			12.7784	115.428		12.7784	-6.42806									33.4878	86			33.4878	89.6201		12.7784	-3.62013
		12.7804	110			12.7804	114.944		12.7804	-4.94402									33.5031	85			33.5031	89.6388		12.7804	-4.63879
		12.7825	116			12.7825	114.475		12.7825	1.52481									33.5185	84			33.5185	89.6535		12.7825	-5.65349
		12.7845	119			12.7845	114.021		12.7845	4.97866									33.5338	84			33.5338	89.6642		12.7845	-5.66419
		12.7865	119			12.7865	113.582		12.7865	5.41805									33.5492	84			33.5492	89.6709		12.7865	-5.67085
		12.7886	119			12.7886	113.157		12.7886	5.84323									33.5645	85			33.5645	89.6735		12.7886	-4.67345
		12.7906	119			12.7906	112.746		12.7906	6.25427									33.5799	87			33.5799	89.672		12.7906	-2.67197
		12.7927	118			12.7927	112.348		12.7927	5.65228									33.5952	90			33.5952	89.6663		12.7927	0.33365
		12.7947	116			12.7947	111.963		12.7947	4.03722									33.6106	94			33.6106	89.6566		12.7947	4.3434
		12.7968	110			12.7968	111.591		12.7968	-1.59058									33.6259	98			33.6259	89.6427		12.7968	8.35731
		12.7988	108			12.7988	111.231		12.7988	-3.23061									33.6412	103			33.6412	89.6246		12.7988	13.3754
		12.8009	106			12.8009	110.883		12.8009	-4.88266									33.6566	107			33.6566	89.6024		12.8009	17.3976
		12.8029	103			12.8029	110.546		12.8029	-7.54627									33.672	111			33.672	89.576		12.8029	21.424
		12.805	105			12.805	110.221		12.805	-5.2212									33.6873	115			33.6873	89.5454		12.805	25.4546
		12.807	107			12.807	109.907		12.807	-2.90712									33.7026	118			33.7026	89.5106		12.807	28.4894
		12.809	107			12.809	109.604		12.809	-2.60361									33.718	120			33.718	89.4718		12.809	30.5282
		12.8111	112			12.8111	109.31		12.8111	2.68956									33.7333	122			33.7333	89.4287		12.8111	32.5713
		12.8131	116			12.8131	109.027		12.8131	6.97269									33.7487	123			33.7487	89.3817		12.8131	33.6183
		12.8152	118			12.8152	108.754		12.8152	9.24618									33.764	123			33.764	89.3305		12.8152	33.6695
		12.8172	120			12.8172	108.49		12.8172	11.5103									33.7794	123			33.7794	89.2754		12.8172	33.7246
		12.8193	120			12.8193	108.235		12.8193	11.7652									33.7947	122			33.7947	89.2163		12.8193	32.7837
		12.8213	116			12.8213	107.989		12.8213	8.01113									33.8101	121			33.8101	89.1533		12.8213	31.8467
		12.8234	111			12.8234	107.751		12.8234	3.2487									33.8254	119			33.8254	89.0865		12.8234	29.9135
		12.8254	112			12.8254	107.522		12.8254	4.478									33.8408	117			33.8408	89.016		12.8254	27.984
		12.8275	108			12.8275	107.301		12.8275	0.69923									33.8561	114			33.8561	88.9419		12.8275	25.0581
		12.8295	106			12.8295	107.087		12.8295	-1.08736									33.8715	111			33.8715	88.749		12.8295	22.2509
		12.8316	108			12.8316	106.881		12.8316	1.11852									33.8868	108			33.8868	88.6684		12.8316	19.3316
		12.8336	109			12.8336	106.683		12.8336	2.31705									33.9021	104			33.9021	88.5843		12.8336	15.4157
		12.8356	113			12.8356	106.491		12.8356	6.50851									33.9175	101			33.9175	88.4971		12.8356	12.503
		12.8377	117			12.8377	106.307		12.8377	10.693									33.9329	98			33.9329	88.3491		12.8377	9.65087
		12.8397	114			12.8397	106.129		12.8397	7.8709									33.9482	95			33.9482	88.2561		12.8397	6.74386
		12.8418	115			12.8418	105.958		12.8418	9.0423									33.9635	93			33.9635	88.1603		12.8418	4.83969
		12.8438	113			12.8438	105.793		12.8438	7.20739									33.9789	92			33.9789	88.0618		12.8438	3.93816
		12.8459	114			12.8459	105.634		12.8459	8.36637									33.9942	90			33.9942	87.961		12.8459	2.03904
		12.8479	115			12.8479	105.481		12.8479	9.51947									34.0096	89			34.0096	87.8577		12.8479	1.14232
		12.85	114			12.85	105.333		12.85	8.66681									34.0249	89			34.0249	87.7522		12.85	1.24776
		12.852	111			12.852	105.192		12.852	5.8084									34.0403	88			34.0403	87.6449		12.852	0.35514
		12.8541	109			12.8541	105.055		12.8541	3.94479									34.0556	88			34.0556	87.5356		12.8541	0.46444
		12.8561	110			12.8561	104.924		12.8561	5.07591									34.071	88			34.071	87.4246		12.8561	0.57543
		12.8582	109			12.8582	104.798		12.8582	4.20194									34.0863	88			34.0863	87.312		12.8582	0.68798
		12.8602	106			12.8602	104.677		12.8602	1.32299									34.1017	88			34.1017	87.1981		12.8602	0.80185
		12.8622	107			12.8622	104.561		12.8622	2.4392									34.117	87			34.117	87.0829		12.8622	-0.08293
		12.8643	105			12.8643	104.449		12.8643	0.55074									34.1324	86			34.1324	86.9666		12.8643	-0.96656
		12.8664	104			12.8664	104.342		12.8664	-0.34231									34.1477	84			34.1477	86.8492		12.8664	-2.84924
		12.8684	106			12.8684	104.24		12.8684	1.76019									34.163	82			34.163	86.7309		12.8684	-4.73088
		12.8704	104			12.8704	104.142		12.8704	-0.14164									34.1784	80			34.1784	86.6117		12.8704	-6.61166
		12.8725	102			12.8725	104.048		12.8725	-2.0477									34.1938	78			34.1938	86.4916		12.8725	-8.49164
		12.8745	103			12.8745	103.958		12.8745	-0.95785									34.2091	76			34.2091	86.3709		12.8745	-10.3709
		12.8766	102			12.8766	103.872		12.8766	-1.87204									34.2244	75			34.2244	86.2493		12.8766	-11.2493
		12.8786	104			12.8786	103.79		12.8786	0.20985									34.2398	74			34.2398	86.127		12.8786	-12.127
		12.8807	104			12.8807	103.712		12.8807	0.28792									34.2551	74			34.2551	86.0039		12.8807	-12.0039
		12.8827	108			12.8827	103.638		12.8827	4.36206									34.2705	74			34.2705	85.8798		12.8827	-11.8798
		12.8848	108			12.8848	103.567		12.8848	4.43272									34.2858	75			34.2858	85.7549		12.8848	-10.7548
		12.8868	111			12.8868	103.5		12.8868	7.49982									34.3012	77			34.3012	85.6288		12.8868	-8.62885
		12.8888	110			12.8888	103.437		12.8888	6.5634									34.3165	78			34.3165	85.5019		12.8888	-7.50189
		12.8909	111			12.8909	103.376		12.8909	7.62358									34.3319	80			34.3319	85.3738		12.8909	-5.37377
		12.893	108			12.893	103.32		12.893	4.68038									34.3472	81			34.3472	85.2446		12.893	-4.24459
		12.895	106			12.895	103.266		12.895	2.73389									34.3626	83			34.3626	85.1145		12.895	-2.11449
		12.897	101			12.897	103.216		12.897	-2.21582									34.3779	84			34.3779	84.9834		12.897	-0.98344
		12.8991	99			12.8991	103.169		12.8991	-4.16871									34.3933	85			34.3933	84.8517		12.8991	0.14832
		12.9011	95			12.9011	103.125		12.9011	-8.12471									34.4086	85			34.4086	84.7195		12.9011	0.28051
		12.9032	96			12.9032	103.084		12.9032	-7.08377									34.4239	86			34.4239	84.587		12.9032	1.41303
		12.9052	97			12.9052	103.046		12.9052	-6.04584									34.4393	85			34.4393	84.4545		12.9052	0.54552
		12.9073	98			12.9073	103.011		12.9073	-5.01086									34.4547	85			34.4547	84.3223		12.9073	0.67769
		12.9093	100			12.9093	102.979		12.9093	-2.9788									34.47	84			34.47	84.1909		12.9093	-0.19086
		12.9114	101			12.9114	102.95		12.9114	-1.94961									34.4853	83			34.4853	84.0603		12.9114	-1.06027
		12.9134	104			12.9134	102.923		12.9134	1.07658									34.5007	82			34.5007	83.9309		12.9134	-1.93092
		12.9155	109			12.9155	102.9		12.9155	6.10015									34.516	80			34.516	83.8032		12.9155	-3.80318
		12.9175	109			12.9175	102.879		12.9175	6.12096									34.5314	79			34.5314	83.6772		12.9175	-4.67717
		12.9195	109			12.9195	102.861		12.9195	6.13907									34.5467	77			34.5467	83.5532		12.9195	-6.5532
		12.9216	108			12.9216	102.846		12.9216	5.15449									34.5621	76			34.5621	83.4315		12.9216	-7.43151
		12.9236	109			12.9236	102.833		12.9236	6.16726									34.5774	75			34.5774	83.3124		12.9236	-8.31236
		12.9257	107			12.9257	102.823		12.9257	4.17741									34.5928	74			34.5928	83.1958		12.9257	-9.19577
		12.9277	106			12.9277	102.815		12.9277	3.18496									34.6081	74			34.6081	83.082		12.9277	-9.08204
		12.9298	105			12.9298	102.81		12.9298	2.18995									34.6235	74			34.6235	82.9711		12.9298	-8.97115
		12.9318	103			12.9318	102.808		12.9318	0.1924									34.6388	75			34.6388	82.8633		12.9318	-7.86327
		12.9339	106			12.9339	102.808		12.9339	3.19233									34.6542	76			34.6542	82.7586		12.9339	-6.75857
		12.9359	110			12.9359	102.81		12.9359	7.18978									34.6695	76			34.6695	82.657		12.9359	-6.65698
		12.938	110			12.938	102.815		12.938	7.18477									34.6848	77			34.6848	82.5586		12.938	-5.55863
		12.94	109			12.94	102.823		12.94	6.17731									34.7002	77			34.7002	82.4636		12.94	-5.46356
		12.9421	108			12.9421	102.833		12.9421	5.16743									34.7155	77			34.7155	82.3719		12.9421	-5.37186
		12.9441	111			12.9441	102.845		12.9441	8.15514									34.7309	77			34.7309	82.2834		12.9441	-5.28344
		12.9461	110			12.9461	102.86		12.9461	7.14032									34.7462	77			34.7462	82.1984		12.9461	-5.19837
		12.9482	109			12.9482	102.877		12.9482	6.12331									34.7616	77			34.7616	82.1167		12.9482	-5.11671
		12.9502	107			12.9502	102.896		12.9502	4.10396									34.7769	77			34.7769	82.0384		12.9502	-5.03836
		12.9523	105			12.9523	102.918		12.9523	2.08231									34.7923	78			34.7923	81.9634		12.9523	-3.96336
		12.9543	103			12.9543	102.942		12.9543	0.05836									34.8076	79			34.8076	81.8917		12.9543	-2.89172
		12.9564	102			12.9564	102.968		12.9564	-0.96784									34.823	80			34.823	81.8234		12.9564	-1.82345
		12.9584	101			12.9584	102.996		12.9584	-1.99629									34.8383	82			34.8383	81.7585		12.9584	0.24154
		12.9605	101			12.9605	103.027		12.9605	-2.02694									34.8537	83			34.8537	81.6968		12.9605	1.30321
		12.9625	102			12.9625	103.06		12.9625	-1.05978									34.869	84			34.869	81.6385		12.9625	2.36155
		12.9646	106			12.9646	103.095		12.9646	2.90524									34.8844	85			34.8844	81.5834		12.9646	3.41663
		12.9666	107			12.9666	103.132		12.9666	3.86814									34.8997	85			34.8997	81.5316		12.9666	3.46844
		12.9687	105			12.9687	103.171		12.9687	1.82896									34.9151	85			34.9151	81.483		12.9687	3.51697
		12.9707	106			12.9707	103.212		12.9707	2.78776									34.9304	85			34.9304	81.4378		12.9707	3.56219
		12.9727	105			12.9727	103.255		12.9727	1.74456									34.9457	84			34.9457	81.3958		12.9727	2.60415
		12.9748	101			12.9748	103.301		12.9748	-2.30057									34.9611	83			34.9611	81.3572		12.9748	1.6428
		12.9768	99			12.9768	103.348		12.9768	-4.34776									34.9764	82			34.9764	81.3219		12.9768	0.67808
		12.9789	101			12.9789	103.397		12.9789	-2.39661									34.9918	81			34.9918	81.29		12.9789	-0.29002
		12.9809	100			12.9809	103.447		12.9809	-3.4472									35.0071	80			35.0071	81.2616		12.9809	-1.26159
		12.983	101			12.983	103.499		12.983	-2.49947									35.0225	80			35.0225	81.2368		12.983	-1.23676
		12.985	102			12.985	103.553		12.985	-1.55334									35.0378	80			35.0378	81.2156		12.985	-1.21564
		12.9871	103			12.9871	103.609		12.9871	-0.6087									35.0532	81			35.0532	81.1984		12.9871	-0.1984
		12.9891	103			12.9891	103.665		12.9891	-0.66548									35.0685	82			35.0685	81.1853		12.9891	0.81471
		12.9912	100			12.9912	103.724		12.9912	-3.72356									35.0839	83			35.0839	81.1766		12.9912	1.82344
		12.9932	101			12.9932	103.783		12.9932	-2.78281									35.0992	83			35.0992	81.1725		12.9932	1.82747
		12.9953	97			12.9953	103.843		12.9953	-6.84311									35.1146	84			35.1146	81.1736		12.9953	2.82642
		12.9973	94			12.9973	103.904		12.9973	-9.90431									35.1299	84			35.1299	81.1802		12.9973	2.81984
		12.9993	96			12.9993	103.966		12.9993	-7.96626									35.1453	84			35.1453	81.1928		12.9993	2.80724
		13.0014	96			13.0014	104.029		13.0014	-8.02879									35.1606	83			35.1606	81.2119		13.0014	1.78808
		13.0034	100			13.0034	104.092		13.0034	-4.09173									35.176	83			35.176	81.2382		13.0034	1.76177
		13.0055	103			13.0055	104.155		13.0055	-1.15489									35.1913	83			35.1913	81.2723		13.0055	1.72774
		13.0075	104			13.0075	104.218		13.0075	-0.21824									35.2067	83			35.2067	81.3147		13.0075	1.68532
		13.0096	105			13.0096	104.281		13.0096	0.71883									35.222	84			35.222	81.366		13.0096	2.63398
		13.0116	101			13.0116	104.344		13.0116	-3.34367									35.2373	85			35.2373	81.4269		13.0116	3.5731
		13.0137	103			13.0137	104.405		13.0137	-1.40545									35.2527	87			35.2527	81.4977		13.0137	5.50228
		13.0157	104			13.0157	104.466		13.0157	-0.46626									35.268	88			35.268	81.5788		13.0157	6.42124
		13.0178	102			13.0178	104.526		13.0178	-2.52583									35.2834	89			35.2834	81.6703		13.0178	7.32974
		13.0198	100			13.0198	104.584		13.0198	-4.58387									35.2987	90			35.2987	81.772		13.0198	8.22798
		13.0219	99			13.0219	104.64		13.0219	-5.64004									35.3141	90			35.3141	81.8836		13.0219	8.11644
		13.0239	102			13.0239	104.694		13.0239	-2.69406									35.3294	90			35.3294	82.0038		13.0239	7.99615
		13.0259	100			13.0259	104.746		13.0259	-4.74557									35.3448	89			35.3448	82.1315		13.0259	6.86852
		13.028	99			13.028	104.794		13.028	-5.79427									35.3601	88			35.3601	82.2641		13.028	5.73594
		13.03	98			13.03	104.84		13.03	-6.83976									35.3755	87			35.3755	82.3983		13.03	4.60171
		13.0321	97			13.0321	104.882		13.0321	-7.88168									35.3908	86			35.3908	82.5302		13.0321	3.46985
		13.0341	99			13.0341	104.92		13.0341	-5.91969									35.4062	85			35.4062	82.6545		13.0341	2.34551
		13.0362	102			13.0362	104.953		13.0362	-2.95341									35.4215	84			35.4215	82.7656		13.0362	1.23436
		13.0382	103			13.0382	104.982		13.0382	-1.98241									35.4368	84			35.4368	82.8578		13.0382	1.14219
		13.0403	104			13.0403	105.007		13.0403	-1.00658									35.4522	83			35.4522	82.9261		13.0403	0.07389
		13.0423	106			13.0423	105.025		13.0423	0.97492									35.4676	83			35.4676	82.9668		13.0423	0.03318
		13.0444	108			13.0444	105.038		13.0444	2.96222									35.4829	82			35.4829	82.9781		13.0444	-0.97811
		13.0464	106			13.0464	105.044		13.0464	0.95573									35.4982	82			35.4982	82.96		13.0464	-0.95997
		13.0485	105			13.0485	105.044		13.0485	-0.04417									35.5136	82			35.5136	82.9138		13.0485	-0.91382
		13.0505	102			13.0505	105.037		13.0505	-3.03717									35.5289	82			35.5289	82.8421		13.0505	-0.8421
		13.0526	104			13.0526	105.023		13.0526	-1.02288									35.5443	82			35.5443	82.748		13.0526	-0.74796
		13.0546	101			13.0546	105.001		13.0546	-4.00095									35.5596	82			35.5596	82.6348		13.0546	-0.63477
		13.0566	103			13.0566	104.971		13.0566	-1.97115									35.575	81			35.575	82.5065		13.0566	-1.50645
		13.0587	103			13.0587	104.933		13.0587	-1.9331									35.5903	81			35.5903	82.3672		13.0587	-1.36717
		13.0607	104			13.0607	104.887		13.0607	-0.88661									35.6057	80			35.6057	82.2209		13.0607	-2.2209
		13.0628	101			13.0628	104.831		13.0628	-3.83139									35.621	79			35.621	82.0716		13.0628	-3.07158
		13.0648	100			13.0648	104.767		13.0648	-4.76722									35.6364	79			35.6364	81.9227		13.0648	-2.92268
		13.0669	99			13.0669	104.694		13.0669	-5.69398									35.6517	79			35.6517	81.7768		13.0669	-2.77675
		13.0689	100			13.0689	104.612		13.0689	-4.6115									35.6671	79			35.6671	81.6359		13.0689	-2.63589
		13.071	101			13.071	104.52		13.071	-3.51984									35.6824	80			35.6824	81.5015		13.071	-1.50147
		13.073	103			13.073	104.419		13.073	-1.41863									35.6977	81			35.6977	81.3744		13.073	-0.37441
		13.0751	103			13.0751	104.308		13.0751	-1.30798									35.7131	82			35.7131	81.2549		13.0751	0.74511
		13.0771	106			13.0771	104.188		13.0771	1.81199									35.7285	83			35.7285	81.143		13.0771	1.85699
		13.0792	108			13.0792	104.059		13.0792	3.94126									35.7438	84			35.7438	81.0386		13.0792	2.96141
		13.0812	109			13.0812	103.92		13.0812	5.0797									35.7591	84			35.7591	80.9411		13.0812	3.05893
		13.0832	105			13.0832	103.773		13.0832	1.22707									35.7745	84			35.7745	80.85		13.0832	3.14997
		13.0853	106			13.0853	103.617		13.0853	2.38318									35.7898	84			35.7898	80.7647		13.0853	3.23532
		13.0873	106			13.0873	103.452		13.0873	2.54775									35.8052	84			35.8052	80.6846		13.0873	3.31542
		13.0894	106			13.0894	103.28		13.0894	2.72038									35.8205	84			35.8205	80.6089		13.0894	3.39111
		13.0914	105			13.0914	103.099		13.0914	1.90075									35.8359	83			35.8359	80.5371		13.0914	2.46291
		13.0935	101			13.0935	102.912		13.0935	-1.91161									35.8512	83			35.8512	80.4685		13.0935	2.53155
		13.0955	100			13.0955	102.717		13.0955	-2.71715									35.8666	83			35.8666	80.4025		13.0955	2.59753
		13.0976	102			13.0976	102.516		13.0976	-0.51636									35.8819	83			35.8819	80.3387		13.0976	2.66135
		13.0996	103			13.0996	102.31		13.0996	0.69019									35.8973	83			35.8973	80.2765		13.0996	2.72352
		13.1017	104			13.1017	102.098		13.1017	1.90195									35.9126	83			35.9126	80.2097		13.1017	2.79031
		13.1037	107			13.1037	101.882		13.1037	5.1182									35.928	82			35.928	80.1498		13.1037	1.8502
		13.1058	108			13.1058	101.661		13.1058	6.33862									35.9433	82			35.9433	80.0906		13.1058	1.90938
		13.1078	108			13.1078	101.438		13.1078	6.56246									35.9586	81			35.9586	80.0319		13.1078	0.96814
		13.1098	108			13.1098	101.211		13.1098	6.7891									35.974	81			35.974	79.9734		13.1098	1.02662
		13.1119	105			13.1119	100.982		13.1119	4.01791									35.9893	80			35.9893	79.9121		13.1119	0.08787
		13.1139	102			13.1139	100.752		13.1139	1.2483									36.0047	80			36.0047	79.8538		13.1139	0.14616
		13.116	101			13.116	100.52		13.116	0.47964									36.02	80			36.02	79.7955		13.116	0.20446
		13.118	102			13.118	100.289		13.118	1.71131									36.0354	80			36.0354	79.7372		13.118	0.26283
		13.1201	100			13.1201	100.057		13.1201	-0.05725									36.0507	81			36.0507	79.6788		13.1201	1.32124
		13.1221	99			13.1221	99.8266		13.1221	-0.82662									36.0661	81			36.0661	79.6202		13.1221	1.37977
		13.1242	101			13.1242	99.5974		13.1242	1.40262									36.0814	82			36.0814	79.5616		13.1242	2.43838
		13.1262	97			13.1262	99.3701		13.1262	-2.37005									36.0968	83			36.0968	79.503		13.1262	3.49699
		13.1283	99			13.1283	99.1451		13.1283	-0.14513									36.1121	83			36.1121	79.4444		13.1283	3.55564
		13.1303	99			13.1303	98.9231		13.1303	0.07687									36.1275	84			36.1275	79.3858		13.1303	4.61425
		13.1324	102			13.1324	98.7045		13.1324	3.29549									36.1428	84			36.1428	79.3273		13.1324	4.67274
		13.1344	105			13.1344	98.4898		13.1344	6.5102									36.1582	83			36.1582	79.2689		13.1344	3.73111
		13.1364	105			13.1364	98.2792		13.1364	6.72078									36.1735	83			36.1735	79.2107		13.1364	3.78927
		13.1385	102			13.1385	98.0732		13.1385	3.9268									36.1889	82			36.1889	79.1529		13.1385	2.84715
		13.1405	97			13.1405	97.8721		13.1405	-0.87212									36.2042	81			36.2042	79.0954		13.1405	1.90464
		13.1426	95			13.1426	97.6763		13.1426	-2.67627									36.2195	80			36.2195	79.0383		13.1426	0.96175
		13.1446	93			13.1446	97.4859		13.1446	-4.48588									36.2349	80			36.2349	78.9816		13.1446	1.01836
		13.1467	92			13.1467	97.3012		13.1467	-5.30119									36.2502	79			36.2502	78.9256		13.1467	0.07436
		13.1487	93			13.1487	97.1224		13.1487	-4.12238									36.2656	79			36.2656	78.8703		13.1487	0.12974
		13.1508	95			13.1508	96.9496		13.1508	-1.94962									36.2809	79			36.2809	78.8156		13.1508	0.18437
		13.1528	95			13.1528	96.783		13.1528	-1.78303									36.2963	79			36.2963	78.7618		13.1528	0.23819
		13.1549	97			13.1549	96.6227		13.1549	0.37734									36.3116	78			36.3116	78.7089		13.1549	-0.70893
		13.1569	96			13.1569	96.4686		13.1569	-0.46858									36.327	78			36.327	78.657		13.1569	-0.65701
		13.159	96			13.159	96.3208		13.159	-0.32079									36.3423	77			36.3423	78.6062		13.159	-1.60617
		13.161	99			13.161	96.1793		13.161	2.82068									36.3577	75			36.3577	78.5565		13.161	-3.55653
		13.1631	99			13.1631	96.0441		13.1631	2.9559									36.373	74			36.373	78.5081		13.1631	-4.50812
		13.1651	99			13.1651	95.915		13.1651	3.08495									36.3884	72			36.3884	78.4611		13.1651	-6.46105
		13.1671	97			13.1671	95.7922		13.1671	1.20782									36.4037	71			36.4037	78.4154		13.1671	-7.41543
		13.1692	98			13.1692	95.6753		13.1692	2.32475									36.4191	70			36.4191	78.3714		13.1692	-8.37137
		13.1712	101			13.1712	95.5642		13.1712	5.43582									36.4344	70			36.4344	78.3289		13.1712	-8.3289
		13.1733	101			13.1733	95.4588		13.1733	5.54116									36.4498	70			36.4498	78.2882		13.1733	-8.28816
		13.1753	103			13.1753	95.3591		13.1753	7.64092									36.4651	71			36.4651	78.2493		13.1753	-7.24927
		13.1774	104			13.1774	95.2647		13.1774	8.73531									36.4804	72			36.4804	78.2123		13.1774	-6.21227
		13.1794	103			13.1794	95.1755		13.1794	7.82446									36.4958	74			36.4958	78.1773		13.1794	-4.1773
		13.1815	103			13.1815	95.0914		13.1815	7.90861									36.5111	75			36.5111	78.1444		13.1815	-3.14442
		13.1835	99			13.1835	95.0121		13.1835	3.9879									36.5265	76			36.5265	78.1138		13.1835	-2.11376
		13.1856	95			13.1856	94.9374		13.1856	0.06256									36.5418	76			36.5418	78.0854		13.1856	-2.08543
		13.1876	93			13.1876	94.8672		13.1876	-1.8672									36.5572	76			36.5572	78.0595		13.1876	-2.05952
		13.1897	94			13.1897	94.8012		13.1897	-0.8012									36.5725	75			36.5725	78.0361		13.1897	-3.03613
		13.1917	97			13.1917	94.7392		13.1917	2.26078									36.5879	75			36.5879	78.0154		13.1917	-3.01538
		13.1937	100			13.1937	94.681		13.1937	5.31895									36.6032	74			36.6032	77.9974		13.1937	-3.99738
		13.1958	100			13.1958	94.6265		13.1958	5.37352									36.6186	74			36.6186	77.9822		13.1958	-3.98222
		13.1978	98			13.1978	94.5753		13.1978	3.42467									36.6339	74			36.6339	77.97		13.1978	-3.97002
		13.1999	99			13.1999	94.5274		13.1999	4.47257									36.6493	75			36.6493	77.9609		13.1999	-2.96091
		13.2019	97			13.2019	94.4825		13.2019	2.51748									36.6646	76			36.6646	77.955		13.2019	-1.95499
		13.204	95			13.204	94.4404		13.204	0.55956									36.68	77			36.68	77.9524		13.204	-0.95238
		13.206	93			13.206	94.401		13.206	-1.40105									36.6953	78			36.6953	77.9532		13.206	0.04681
		13.2081	94			13.2081	94.3641		13.2081	-0.36412									36.7107	79			36.7107	77.9576		13.2081	1.04243
		13.2101	95			13.2101	94.3295		13.2101	0.67049									36.726	80			36.726	77.9656		13.2101	2.03438
		13.2122	97			13.2122	94.2971		13.2122	2.70293									36.7413	81			36.7413	77.9775		13.2122	3.02252
		13.2142	95			13.2142	94.2666		13.2142	0.73337									36.7567	82			36.7567	77.9933		13.2142	4.00674
		13.2163	96			13.2163	94.2381		13.2163	1.76193									36.772	82			36.772	78.0131		13.2163	3.98688
		13.2183	96			13.2183	94.2112		13.2183	1.78876									36.7874	82			36.7874	78.0372		13.2183	3.96282
		13.2203	101			13.2203	94.186		13.2203	6.814									36.8027	82			36.8027	78.0656		13.2203	3.93442
		13.2224	98			13.2224	94.1623		13.2224	3.83775									36.8181	81			36.8181	78.0984		13.2224	2.90157
		13.2244	96			13.2244	94.1399		13.2244	1.86014									36.8334	80			36.8334	78.1359		13.2244	1.86407
		13.2265	95			13.2265	94.1188		13.2265	0.88125									36.8488	80			36.8488	78.1782		13.2265	1.8218
		13.2285	95			13.2285	94.0988		13.2285	0.90122									36.8641	79			36.8641	78.2253		13.2285	0.77466
		13.2306	97			13.2306	94.0799		13.2306	2.92011									36.8795	79			36.8795	78.2776		13.2306	0.72241
		13.2326	95			13.2326	94.062		13.2326	0.93797									36.8948	79			36.8948	78.3351		13.2326	0.66494
		13.2347	93			13.2347	94.045		13.2347	-1.04503									36.9102	80			36.9102	78.3979		13.2347	1.6021
		13.2367	96			13.2367	94.0289		13.2367	1.97112									36.9255	81			36.9255	78.4662		13.2367	2.53376
		13.2388	96			13.2388	94.0135		13.2388	1.9865									36.9409	82			36.9409	78.5403		13.2388	3.45967
		13.2408	101			13.2408	93.9988		13.2408	7.00118									36.9562	83			36.9562	78.6203		13.2408	4.37972
		13.2429	103			13.2429	93.9848		13.2429	9.0152									36.9716	84			36.9716	78.7062		13.2429	5.29378
		13.2449	102			13.2449	93.9714		13.2449	8.02864									36.9869	84			36.9869	78.7984		13.2449	5.20159
		13.247	101			13.247	93.9585		13.247	7.0415									37.0022	84			37.0022	78.897		13.247	5.10301
		13.249	97			13.249	93.9461		13.249	3.05386									37.0176	84			37.0176	79.0021		13.249	4.99787
		13.251	100			13.251	93.9343		13.251	6.06575									37.0329	83			37.0329	79.1139		13.251	3.88607
		13.2531	98			13.2531	93.9228		13.2531	4.07719									37.0483	81			37.0483	79.2327		13.2531	1.76728
		13.2551	97			13.2551	93.9118		13.2551	3.08822									37.0636	80			37.0636	79.3586		13.2551	0.64138
		13.2572	95			13.2572	93.9011		13.2572	1.09889									37.079	78			37.079	79.4917		13.2572	-1.49171
		13.2592	95			13.2592	93.8908		13.2592	1.10919									37.0943	77			37.0943	79.6324		13.2592	-2.63236
		13.2613	97			13.2613	93.8808		13.2613	3.11918									37.1097	76			37.1097	79.7806		13.2613	-3.78058
		13.2633	101			13.2633	93.8712		13.2633	7.12884									37.125	76			37.125	79.9368		13.2633	-3.93675
		13.2654	98			13.2654	93.8618		13.2654	4.1382									37.1404	76			37.1404	80.1009		13.2654	-4.10094
		13.2674	96			13.2674	93.8527		13.2674	2.14732									37.1557	77			37.1557	80.2734		13.2674	-3.27338
		13.2695	96			13.2695	93.8438		13.2695	2.15616									37.1711	78			37.1711	80.4541		13.2695	-2.45412
		13.2715	97			13.2715	93.8352		13.2715	3.16476									37.1864	79			37.1864	80.6436		13.2715	-1.64359
		13.2736	98			13.2736	93.8268		13.2736	4.17315									37.2018	80			37.2018	80.8419		13.2736	-0.84187
		13.2756	99			13.2756	93.8187		13.2756	5.1813									37.2171	81			37.2171	81.049		13.2756	-0.049
		13.2776	103			13.2776	93.8108		13.2776	9.18923									37.2325	82			37.2325	81.2654		13.2776	0.73456
		13.2797	105			13.2797	93.803		13.2797	11.197									37.2478	83			37.2478	81.4913		13.2797	1.50874
		13.2817	107			13.2817	93.7955		13.2817	13.2045									37.2632	84			37.2632	81.7266		13.2817	2.27338
		13.2838	106			13.2838	93.7881		13.2838	12.2119									37.2785	84			37.2785	81.9715		13.2838	2.02845
		13.2858	102			13.2858	93.7809		13.2858	8.21909									37.2938	84			37.2938	82.2266		13.2858	1.77344
		13.2879	101			13.2879	93.7739		13.2879	7.2261									37.3092	84			37.3092	82.4917		13.2879	1.50835
		13.2899	101			13.2899	93.767		13.2899	7.23296									37.3245	84			37.3245	82.7668		13.2899	1.23319
		13.292	98			13.292	93.7604		13.292	4.23964									37.3399	83			37.3399	83.0526		13.292	-0.05258
		13.294	101			13.294	93.7538		13.294	7.24616									37.3552	83			37.3552	83.3489		13.294	-0.34893
		13.2961	100			13.2961	93.7475		13.2961	6.25255									37.3706	82			37.3706	83.6558		13.2961	-1.65582
		13.2981	102			13.2981	93.7412		13.2981	8.25875									37.3859	82			37.3859	83.9738		13.2981	-1.97379
		13.3002	104			13.3002	93.7352		13.3002	10.2648									37.4013	82			37.4013	84.3028		13.3002	-2.30278
		13.3022	105			13.3022	93.7292		13.3022	11.2708									37.4166	83			37.4166	84.6429		13.3022	-1.64294
		13.3042	104			13.3042	93.7234		13.3042	10.2766									37.432	83			37.432	84.9942		13.3042	-1.99416
		13.3063	103			13.3063	93.7178		13.3063	9.28224									37.4473	84			37.4473	85.357		13.3063	-1.35702
		13.3083	103			13.3083	93.7122		13.3083	9.28777									37.4627	84			37.4627	85.7314		13.3083	-1.73138
		13.3104	102			13.3104	93.7068		13.3104	8.29318									37.478	85			37.478	86.1171		13.3104	-1.11711
		13.3124	100			13.3124	93.7015		13.3124	6.29845									37.4933	85			37.4933	86.5148		13.3124	-1.51479
		13.3145	100			13.3145	93.6964		13.3145	6.30359									37.5087	85			37.5087	86.9242		13.3145	-1.92424
		13.3165	97			13.3165	93.6914		13.3165	3.30862									37.5241	85			37.5241	87.3455		13.3165	-2.34554
		13.3186	95			13.3186	93.6865		13.3186	1.31351									37.5394	84			37.5394	87.7785		13.3186	-3.77846
		13.3206	99			13.3206	93.6817		13.3206	5.31829									37.5547	83			37.5547	88.2236		13.3206	-5.22361
		13.3227	97			13.3227	93.677		13.3227	3.32297									37.5701	83			37.5701	88.6807		13.3227	-5.68072
		13.3247	96			13.3247	93.6725		13.3247	2.32752									37.5854	82			37.5854	89.1495		13.3247	-7.14953
		13.3268	95			13.3268	93.668		13.3268	1.33195									37.6008	82			37.6008	89.6306		13.3268	-7.63062
		13.3288	97			13.3288	93.6637		13.3288	3.33629									37.6161	81			37.6161	90.1237		13.3288	-9.12372
		13.3308	97			13.3308	93.6595		13.3308	3.34048									37.6315	81			37.6315	90.6284		13.3308	-9.62844
		13.3329	102			13.3329	93.6554		13.3329	8.3446									37.6468	82			37.6468	91.1454		13.3329	-9.14542
		13.3349	106			13.3349	93.6514		13.3349	12.3486									37.6622	82			37.6622	91.6743		13.3349	-9.67429
		13.337	106			13.337	93.6475		13.337	12.3525									37.6775	83			37.6775	92.215		13.337	-9.21498
		13.339	103			13.339	93.6437		13.339	9.35629									37.6929	84			37.6929	92.7671		13.339	-8.76706
		13.3411	102			13.3411	93.64		13.3411	8.35997									37.7082	85			37.7082	93.3312		13.3411	-8.33116
		13.3431	98			13.3431	93.6364		13.3431	4.36356									37.7236	86			37.7236	93.9065		13.3431	-7.90645
		13.3452	92			13.3452	93.6329		13.3452	-1.63294									37.7389	87			37.7389	94.4936		13.3452	-7.49356
		13.3472	90			13.3472	93.6296		13.3472	-3.62956									37.7542	87			37.7542	95.092		13.3472	-8.09201
		13.3493	92			13.3493	93.6262		13.3493	-1.62625									37.7696	87			37.7696	95.7017		13.3493	-8.70167
		13.3513	94			13.3513	93.6231		13.3513	0.37695									37.7849	86			37.7849	96.322		13.3513	-10.322
		13.3534	96			13.3534	93.62		13.3534	2.38004									37.8003	86			37.8003	96.9536		13.3534	-10.9536
		13.3554	98			13.3554	93.6169		13.3554	4.38306									37.8156	85			37.8156	97.5961		13.3554	-12.5961
		13.3575	100			13.3575	93.614		13.3575	6.38598									37.831	85			37.831	98.2487		13.3575	-13.2487
		13.3595	100			13.3595	93.6112		13.3595	6.3888									37.8463	85			37.8463	98.9123		13.3595	-13.9123
		13.3615	101			13.3615	93.6084		13.3615	7.39156									37.8617	85			37.8617	99.5861		13.3615	-14.5861
		13.3636	100			13.3636	93.6058		13.3636	6.39419									37.877	86			37.877	100.27		13.3636	-14.2697
		13.3656	98			13.3656	93.6032		13.3656	4.39677									37.8924	87			37.8924	100.964		13.3656	-13.9638
		13.3677	95			13.3677	93.6008		13.3677	1.39923									37.9077	89			37.9077	101.668		13.3677	-12.6678
		13.3697	97			13.3697	93.5984		13.3697	3.40162									37.9231	91			37.9231	102.382		13.3697	-11.3816
		13.3718	97			13.3718	93.5961		13.3718	3.40394									37.9384	93			37.9384	103.105		13.3718	-10.1046
		13.3738	96			13.3738	93.5938		13.3738	2.40616									37.9538	95			37.9538	103.838		13.3738	-8.83772
		13.3759	100			13.3759	93.5917		13.3759	6.40829									37.9691	96			37.9691	104.58		13.3759	-8.58037
		13.3779	101			13.3779	93.5896		13.3779	7.41036									37.9845	97			37.9845	105.332		13.3779	-8.33204
		13.38	101			13.38	93.5877		13.38	7.41233									37.9998	98			37.9998	106.094		13.38	-8.09371
		13.382	103			13.382	93.5858		13.382	9.41425									38.0151	98			38.0151	106.865		13.382	-8.86493
		13.3841	101			13.3841	93.5839		13.3841	7.41606									38.0305	98			38.0305	107.646		13.3841	-9.64577
		13.3861	99			13.3861	93.5822		13.3861	5.41779									38.0458	97			38.0458	108.436		13.3861	-11.4358
		13.3881	97			13.3881	93.5805		13.3881	3.41947									38.0612	97			38.0612	109.236		13.3881	-12.2363
		13.3902	97			13.3902	93.579		13.3902	3.42105									38.0765	96			38.0765	110.047		13.3902	-14.0468
		13.3922	96			13.3922	93.5774		13.3922	2.42255									38.0919	96			38.0919	110.867		13.3922	-14.8672
		13.3943	95			13.3943	93.576		13.3943	1.424									38.1072	96			38.1072	111.699		13.3943	-15.6987
		13.3963	96			13.3963	93.5747		13.3963	2.42535									38.1226	96			38.1226	112.541		13.3963	-16.5413
		13.3984	94			13.3984	93.5734		13.3984	0.42665									38.1379	97			38.1379	113.395		13.3984	-16.3953
		13.4004	94			13.4004	93.5721		13.4004	0.42786									38.1533	97			38.1533	114.397		13.4004	-17.3967
		13.4025	95			13.4025	93.571		13.4025	1.42899									38.1686	98			38.1686	115.276		13.4025	-17.2758
		13.4045	94			13.4045	93.5699		13.4045	0.43008									38.184	98			38.184	116.168		13.4045	-18.168
		13.4066	93			13.4066	93.5689		13.4066	-0.56893									38.1993	99			38.1993	117.073		13.4066	-18.0732
		13.4086	97			13.4086	93.568		13.4086	3.43199									38.2147	99			38.2147	117.993		13.4086	-18.9933
		13.4107	96			13.4107	93.5671		13.4107	2.43287									38.23	100			38.23	118.929		13.4107	-18.9285
		13.4127	98			13.4127	93.5663		13.4127	4.43365									38.2454	101			38.2454	119.879		13.4127	-18.879
		13.4147	101			13.4147	93.5656		13.4147	7.43439									38.2607	102			38.2607	120.847		13.4147	-18.8466
		13.4168	103			13.4168	93.565		13.4168	9.43503									38.276	103			38.276	121.9		13.4168	-18.9
		13.4188	108			13.4188	93.5644		13.4188	14.4356									38.2914	105			38.2914	122.904		13.4188	-17.9037
		13.4209	110			13.4209	93.5639		13.4209	16.4361									38.3067	107			38.3067	123.926		13.4209	-16.9259
		13.4229	111			13.4229	93.5634		13.4229	17.4366									38.3221	109			38.3221	124.969		13.4229	-15.9687
		13.425	111			13.425	93.5631		13.425	17.4369									38.3374	111			38.3374	126.032		13.425	-15.0321
		13.427	109			13.427	93.5627		13.427	15.4373									38.3528	114			38.3528	127.116		13.427	-13.1162
		13.4291	108			13.4291	93.5625		13.4291	14.4375									38.3681	116			38.3681	128.223		13.4291	-12.2233
		13.4311	102			13.4311	93.5623		13.4311	8.43774									38.3835	118			38.3835	129.353		13.4311	-11.353
		13.4332	101			13.4332	93.5621		13.4332	7.43786									38.3988	120			38.3988	130.506		13.4332	-10.5061
		13.4352	100			13.4352	93.5621		13.4352	6.43791									38.4142	122			38.4142	131.682		13.4352	-9.68207
		13.4373	98			13.4373	93.5621		13.4373	4.43792									38.4295	123			38.4295	132.883		13.4373	-9.88286
		13.4393	99			13.4393	93.5622		13.4393	5.43784									38.4449	124			38.4449	134.107		13.4393	-10.107
		13.4413	97			13.4413	93.5623		13.4413	3.4377									38.4602	125			38.4602	135.356		13.4413	-10.3561
		13.4434	96			13.4434	93.5625		13.4434	2.43752									38.4756	126			38.4756	136.629		13.4434	-10.6291
		13.4454	98			13.4454	93.5627		13.4454	4.43725									38.4909	127			38.4909	137.925		13.4454	-10.9247
		13.4475	97			13.4475	93.5631		13.4475	3.43691									38.5063	128			38.5063	139.244		13.4475	-11.244
		13.4495	95			13.4495	93.5635		13.4495	1.43655									38.5216	130			38.5216	140.585		13.4495	-10.5851
		13.4516	96			13.4516	93.5639		13.4516	2.43609									38.5369	132			38.5369	141.947		13.4516	-9.94669
		13.4536	97			13.4536	93.5644		13.4536	3.43559									38.5523	135			38.5523	143.326		13.4536	-8.32625
		13.4557	101			13.4557	93.565		13.4557	7.43501									38.5676	138			38.5676	144.724		13.4557	-6.72356
		13.4577	103			13.4577	93.5656		13.4577	9.43436									38.583	142			38.583	146.135		13.4577	-4.1352
		13.4598	107			13.4598	93.5663		13.4598	13.4337									38.5983	146			38.5983	147.557		13.4598	-1.55727
		13.4618	107			13.4618	93.5671		13.4618	13.4329									38.6137	150			38.6137	148.988		13.4618	1.01189
		13.4639	106			13.4639	93.5678		13.4639	12.4322									38.629	154			38.629	150.423		13.4639	3.5773
		13.4659	105			13.4659	93.5687		13.4659	11.4313									38.6444	158			38.6444	151.856		13.4659	6.14374
		13.468	103			13.468	93.5696		13.468	9.43035									38.6597	161			38.6597	153.282		13.468	7.71753
		13.47	101			13.47	93.5706		13.47	7.42937									38.6751	163			38.6751	154.697		13.47	8.30296
		13.472	101			13.472	93.5717		13.472	7.42829									38.6904	165			38.6904	156.092		13.472	8.9078
		13.4741	101			13.4741	93.5728		13.4741	7.42716									38.7058	166			38.7058	157.46		13.4741	8.54048
		13.4761	102			13.4761	93.574		13.4761	8.426									38.7211	167			38.7211	158.793		13.4761	8.20735
		13.4782	103			13.4782	93.5753		13.4782	9.42474									38.7365	168			38.7365	160.082		13.4782	7.91798
		13.4802	103			13.4802	93.5765		13.4802	9.42345									38.7518	168			38.7518	161.319		13.4802	6.68143
		13.4823	102			13.4823	93.5779		13.4823	8.42207									38.7672	168			38.7672	162.492		13.4823	5.50758
		13.4843	99			13.4843	93.5794		13.4843	5.42064									38.7825	169			38.7825	163.596		13.4843	5.40398
		13.4864	99			13.4864	93.5808		13.4864	5.41917									38.7978	169			38.7978	164.62		13.4864	4.37999
		13.4884	99			13.4884	93.5824		13.4884	5.41761									38.8132	169			38.8132	165.556		13.4884	3.44394
		13.4905	101			13.4905	93.584		13.4905	7.41599									38.8285	170			38.8285	166.399		13.4905	3.6012
		13.4925	101			13.4925	93.5857		13.4925	7.41434									38.8439	171			38.8439	167.143		13.4925	3.85736
		13.4946	101			13.4946	93.5874		13.4946	7.4126									38.8592	172			38.8592	167.784		13.4946	4.21584
		13.4966	101			13.4966	93.5892		13.4966	7.4108									38.8746	174			38.8746	168.323		13.4966	5.67654
		13.4986	100			13.4986	93.5908		13.4986	6.40916									38.8899	176			38.8899	168.762		13.4986	7.23816
		13.5007	98			13.5007	93.5927		13.5007	4.40726									38.9053	177			38.9053	169.104		13.5007	7.8962
		13.5027	95			13.5027	93.5947		13.5027	1.40531									38.9206	178			38.9206	169.357		13.5027	8.64345
		13.5048	95			13.5048	93.5967		13.5048	1.40329									38.936	179			38.936	169.531		13.5048	9.46931
		13.5068	100			13.5068	93.5988		13.5068	6.4012									38.9513	179			38.9513	169.639		13.5068	9.36082
		13.5089	99			13.5089	93.6009		13.5089	5.39909									38.9667	178			38.9667	169.698		13.5089	8.30191
		13.5109	101			13.5109	93.6031		13.5109	7.39688									38.982	177			38.982	169.726		13.5109	7.27362
		13.513	103			13.513	93.6054		13.513	9.39462									38.9974	175			38.9974	169.746		13.513	5.25424
		13.515	104			13.515	93.6077		13.515	10.3923									39.0127	173			39.0127	169.781		13.515	3.21931
		13.5171	105			13.5171	93.61		13.5171	11.39									39.0281	170			39.0281	169.858		13.5171	0.14171
		13.5191	105			13.5191	93.6124		13.5191	11.3876									39.0434	168			39.0434	170.021		13.5191	-2.02121
		13.5212	101			13.5212	93.6149		13.5212	7.38509									39.0587	166			39.0587	170.277		13.5212	-4.27678
		13.5232	100			13.5232	93.6175		13.5232	6.38254									39.0741	165			39.0741	170.673		13.5232	-5.67332
		13.5252	98			13.5252	93.62		13.5252	4.37998									39.0894	164			39.0894	171.249		13.5252	-7.24915
		13.5273	101			13.5273	93.6227		13.5273	7.37734									39.1048	164			39.1048	172.045		13.5273	-8.04498
		13.5293	98			13.5293	93.6254		13.5293	4.37463									39.1201	165			39.1201	173.106		13.5293	-8.10617
		13.5314	102			13.5314	93.6278		13.5314	8.37218									39.1355	167			39.1355	174.484		13.5314	-7.48425
		13.5334	107			13.5334	93.6306		13.5334	13.3694									39.1508	170			39.1508	176.22		13.5334	-6.22032
		13.5355	110			13.5355	93.6334		13.5355	16.3666									39.1662	173			39.1662	178.377		13.5355	-5.37686
		13.5375	110			13.5375	93.6363		13.5375	16.3636									39.1815	176			39.1815	181		13.5375	-4.99973
		13.5396	113			13.5396	93.6393		13.5396	19.3607									39.1969	179			39.1969	184.152		13.5396	-5.15173
		13.5416	108			13.5416	93.6423		13.5416	14.3577									39.2122	182			39.2122	187.89		13.5416	-5.88957
		13.5437	107			13.5437	93.6453		13.5437	13.3547									39.2276	186			39.2276	192.278		13.5437	-6.27821
		13.5457	105			13.5457	93.6484		13.5457	11.3516									39.2429	190			39.2429	197.375		13.5457	-7.37543
		13.5478	102			13.5478	93.6516		13.5478	8.34843									39.2583	194			39.2583	203.242		13.5478	-9.24219
		13.5498	102			13.5498	93.6548		13.5498	8.34524									39.2736	199			39.2736	209.925		13.5498	-10.9253
		13.5518	104			13.5518	93.658		13.5518	10.342									39.2889	205			39.2889	217.488		13.5518	-12.4877
		13.5539	106			13.5539	93.6613		13.5539	12.3387									39.3043	212			39.3043	225.971		13.5539	-13.9713
		13.5559	107			13.5559	93.6646		13.5559	13.3354									39.3196	221			39.3196	235.408		13.5559	-14.408
		13.558	105			13.558	93.668		13.558	11.332									39.335	231			39.335	245.839		13.558	-14.8385
		13.56	104			13.56	93.6714		13.56	10.3286									39.3503	243			39.3503	257.274		13.56	-14.2737
		13.5621	102			13.5621	93.6749		13.5621	8.32514									39.3657	257			39.3657	269.715		13.5621	-12.7155
		13.5641	101			13.5641	93.6783		13.5641	7.32166									39.381	272			39.381	283.14		13.5641	-11.1398
		13.5662	100			13.5662	93.6817		13.5662	6.31834									39.3964	288			39.3964	297.529		13.5662	-9.52905
		13.5682	97			13.5682	93.6852		13.5682	3.31477									39.4117	306			39.4117	312.816		13.5682	-6.81616
		13.5703	97			13.5703	93.6889		13.5703	3.31112									39.4271	325			39.4271	328.904		13.5703	-3.90448
		13.5723	100			13.5723	93.6926		13.5723	6.30743									39.4424	344			39.4424	345.698		13.5723	-1.6979
		13.5744	100			13.5744	93.6963		13.5744	6.30373									39.4578	365			39.4578	363.033		13.5744	1.96683
		13.5764	100			13.5764	93.7		13.5764	6.29996									39.4731	385			39.4731	380.706		13.5764	4.29434
		13.5785	97			13.5785	93.7039		13.5785	3.29614									39.4885	406			39.4885	398.502		13.5785	7.49805
		13.5805	96			13.5805	93.7077		13.5805	2.29232									39.5038	426			39.5038	416.129		13.5805	9.87122
		13.5825	97			13.5825	93.7116		13.5825	3.28843									39.5192	446			39.5192	433.26		13.5825	12.7397
		13.5846	95			13.5846	93.7155		13.5846	1.28452									39.5345	464			39.5345	449.523		13.5846	14.4772
		13.5866	95			13.5866	93.7194		13.5866	1.28055									39.5498	480			39.5498	464.548		13.5866	15.4515
		13.5887	95			13.5887	93.7235		13.5887	1.27653									39.5652	494			39.5652	477.93		13.5887	16.0703
		13.5907	96			13.5907	93.7275		13.5907	2.27251									39.5805	506			39.5805	489.28		13.5907	16.7204
		13.5928	101			13.5928	93.7316		13.5928	7.26842									39.5959	515			39.5959	498.275		13.5928	16.7249
		13.5948	100			13.5948	93.7357		13.5948	6.26429									39.6112	521			39.6112	504.637		13.5948	16.363
		13.5969	99			13.5969	93.7399		13.5969	5.26015									39.6266	525			39.6266	508.18		13.5969	16.8204
		13.5989	96			13.5989	93.7441		13.5989	2.25594									39.6419	525			39.6419	508.812		13.5989	16.1879
		13.601	96			13.601	93.7482		13.601	2.25182									39.6573	523			39.6573	506.538		13.601	16.4619
		13.603	98			13.603	93.7524		13.603	4.24756									39.6726	518			39.6726	501.449		13.603	16.5514
		13.6051	97			13.6051	93.7568		13.6051	3.24322									39.688	510			39.688	493.698		13.6051	16.3016
		13.6071	97			13.6071	93.7611		13.6071	3.23888									39.7033	500			39.7033	483.511		13.6071	16.4894
		13.6091	95			13.6091	93.7655		13.6091	1.23447									39.7187	487			39.7187	471.162		13.6091	15.8384
		13.6112	97			13.6112	93.77		13.6112	3.23003									39.734	473			39.734	456.938		13.6112	16.0624
		13.6132	103			13.6132	93.7744		13.6132	9.22556									39.7494	458			39.7494	441.172		13.6132	16.8277
		13.6153	106			13.6153	93.779		13.6153	12.221									39.7647	441			39.7647	424.203		13.6153	16.7967
		13.6173	107			13.6173	93.7835		13.6173	13.2165									39.7801	424			39.7801	406.379		13.6173	17.621
		13.6194	106			13.6194	93.7881		13.6194	12.2119									39.7954	406			39.7954	388		13.6194	18.0002
		13.6214	106			13.6214	93.7928		13.6214	12.2072									39.8107	388			39.8107	369.377		13.6214	18.6227
		13.6235	107			13.6235	93.7974		13.6235	13.2026									39.8261	370			39.8261	350.792		13.6235	19.2076
		13.6255	104			13.6255	93.8021		13.6255	10.1979									39.8414	351			39.8414	332.454		13.6255	18.546
		13.6276	103			13.6276	93.8069		13.6276	9.19308									39.8568	333			39.8568	314.57		13.6276	18.43
		13.6296	103			13.6296	93.8117		13.6296	9.18831									39.8721	314			39.8721	297.299		13.6296	16.7008
		13.6317	104			13.6317	93.8165		13.6317	10.1835									39.8875	296			39.8875	280.776		13.6317	15.2239
		13.6337	108			13.6337	93.8214		13.6337	14.1786									39.9028	278			39.9028	265.072		13.6337	12.928
		13.6357	108			13.6357	93.8263		13.6357	14.1737									39.9182	260			39.9182	250.262		13.6357	9.73758
		13.6378	108			13.6378	93.8313		13.6378	14.1687									39.9335	244			39.9335	236.397		13.6378	7.60341
		13.6398	107			13.6398	93.8362		13.6398	13.1638									39.9489	228			39.9489	223.476		13.6398	4.5241
		13.6419	105			13.6419	93.8413		13.6419	11.1587									39.9642	214			39.9642	211.512		13.6419	2.48848
		13.6439	105			13.6439	93.8464		13.6439	11.1536									39.9796	202			39.9796	200.497		13.6439	1.5027
		13.646	104			13.646	93.8515		13.646	10.1485									39.9949	192			39.9949	190.394		13.646	1.6062
		13.648	105			13.648	93.8567		13.648	11.1433									40.0103	183			40.0103	181.174		13.648	1.82642
		13.6501	104			13.6501	93.8619		13.6501	10.1381									40.0256	176			40.0256	172.794		13.6501	3.20578
		13.6521	104			13.6521	93.8672		13.6521	10.1328									40.041	171			40.041	165.212		13.6521	5.78763
		13.6542	100			13.6542	93.8725		13.6542	6.12753									40.0563	166			40.0563	158.366		13.6542	7.63371
		13.6562	96			13.6562	93.8778		13.6562	2.12221									40.0716	163			40.0716	152.207		13.6562	10.793
		13.6583	96			13.6583	93.8832		13.6583	2.11681									40.087	160			40.087	146.683		13.6583	13.3171
		13.6603	96			13.6603	93.8886		13.6603	2.11137									40.1023	157			40.1023	141.732		13.6603	15.2679
		13.6623	94			13.6623	93.8941		13.6623	0.10593									40.1177	154			40.1177	137.305		13.6623	16.6953
		13.6644	91			13.6644	93.8996		13.6644	-2.8996									40.133	151			40.133	133.349		13.6644	17.6507
		13.6664	92			13.6664	93.9052		13.6664	-1.90517									40.1484	148			40.1484	129.819		13.6664	18.1808
		13.6685	93			13.6685	93.9107		13.6685	-0.91074									40.1637	144			40.1637	126.664		13.6685	17.3358
		13.6705	97			13.6705	93.9164		13.6705	3.0836									40.1791	141			40.1791	123.844		13.6705	17.1558
		13.6726	100			13.6726	93.9221		13.6726	6.07793									40.1944	138			40.1944	121.322		13.6726	16.678
		13.6746	96			13.6746	93.9278		13.6746	2.07217									40.2098	135			40.2098	119.059		13.6746	15.9409
		13.6767	98			13.6767	93.9336		13.6767	4.06638									40.2251	133			40.2251	117.026		13.6767	15.9744
		13.6787	103			13.6787	93.9394		13.6787	9.06058									40.2405	131			40.2405	115.193		13.6787	15.8067
		13.6808	104			13.6808	93.9453		13.6808	10.0547									40.2558	129			40.2558	113.538		13.6808	15.4618
		13.6828	101			13.6828	93.9512		13.6828	7.04877									40.2712	127			40.2712	112.036		13.6828	14.9638
		13.6849	96			13.6849	93.9572		13.6849	2.04282									40.2865	126			40.2865	110.669		13.6849	15.3308
		13.6869	96			13.6869	93.9632		13.6869	2.0368									40.3019	124			40.3019	109.421		13.6869	14.5787
		13.6889	99			13.6889	93.9692		13.6889	5.03077									40.3172	122			40.3172	108.277		13.6889	13.7234
		13.691	105			13.691	93.9753		13.691	11.0247									40.3325	120			40.3325	107.224		13.691	12.7759
		13.693	105			13.693	93.9815		13.693	11.0185									40.3479	118			40.3479	106.253		13.693	11.747
		13.6951	104			13.6951	93.9877		13.6951	10.0123									40.3632	116			40.3632	105.353		13.6951	10.6475
		13.6971	104			13.6971	93.9939		13.6971	10.0061									40.3786	115			40.3786	104.516		13.6971	10.484
		13.6992	103			13.6992	94.0002		13.6992	8.99977									40.3939	114			40.3939	103.737		13.6992	10.2629
		13.7012	100			13.7012	94.0066		13.7012	5.99345									40.4093	114			40.4093	103.009		13.7012	10.9908
		13.7033	95			13.7033	94.0129		13.7033	0.98706									40.4246	114			40.4246	102.327		13.7033	11.6727
		13.7053	92			13.7053	94.0194		13.7053	-2.01935									40.44	114			40.44	101.689		13.7053	12.3113
		13.7074	94			13.7074	94.0258		13.7074	-0.02584									40.4553	114			40.4553	101.088		13.7074	12.9117
		13.7094	100			13.7094	94.0324		13.7094	5.96762									40.4707	114			40.4707	100.523		13.7094	13.4766
		13.7114	99			13.7114	94.0389		13.7114	4.96107									40.486	114			40.486	99.9922		13.7114	14.0078
		13.7135	103			13.7135	94.0456		13.7135	8.95442									40.5014	114			40.5014	99.4903		13.7135	14.5097
		13.7156	107			13.7156	94.0523		13.7156	12.9477									40.5167	113			40.5167	99.016		13.7156	13.984
		13.7176	107			13.7176	94.059		13.7176	12.941									40.5321	112			40.5321	98.5677		13.7176	13.4323
		13.7196	107			13.7196	94.0657		13.7196	12.9343									40.5474	110			40.5474	98.144		13.7196	11.856
		13.7217	105			13.7217	94.0726		13.7217	10.9274									40.5628	108			40.5628	97.7426		13.7217	10.2574
		13.7237	104			13.7237	94.0794		13.7237	9.92055									40.5781	105			40.5781	97.3625		13.7237	7.63754
		13.7258	104			13.7258	94.0864		13.7258	9.91362									40.5934	102			40.5934	97.0079		13.7258	4.99207
		13.7278	103			13.7278	94.0933		13.7278	8.90666									40.6088	99			40.6088	96.6664		13.7278	2.33356
		13.7299	102			13.7299	94.1004		13.7299	7.89962									40.6241	97			40.6241	96.3426		13.7299	0.65743
		13.7319	98			13.7319	94.1075		13.7319	3.89253									40.6395	95			40.6395	96.1686		13.7319	-1.16865
		13.734	104			13.734	94.1146		13.734	9.88541									40.6548	94			40.6548	95.878		13.734	-1.87801
		13.736	105			13.736	94.1218		13.736	10.8782									40.6702	94			40.6702	95.602		13.736	-1.60195
		13.738	108			13.738	94.129		13.738	13.871									40.6855	94			40.6855	95.3399		13.738	-1.33986
		13.7401	105			13.7401	94.1363		13.7401	10.8637									40.7009	95			40.7009	95.0911		13.7401	-0.09113
		13.7422	106			13.7422	94.1436		13.7422	11.8564									40.7162	96			40.7162	94.8575		13.7422	1.14255
		13.7442	106			13.7442	94.151		13.7442	11.849									40.7316	96			40.7316	94.6329		13.7442	1.36711
		13.7462	105			13.7462	94.1585		13.7462	10.8415									40.7469	97			40.7469	94.4859		13.7462	2.51414
		13.7483	106			13.7483	94.166		13.7483	11.834									40.7623	97			40.7623	94.2836		13.7483	2.71637
[truncated: 17,722 more rows]

## Sheet: Fig.3e
3e-1	520	17994.1		3e-2	520	15863.1		3e-3	520	14348.9		3e-4	520	12444.6		3e-5	520	10535.6		3e-6	520	8450.25		3e-7	520	6082.52		3e-8	520	3839.51		3e-9	520	1587.88		3e-10	520	-230.228
	520.25	17951.4			520.25	15983.4			520.25	14317.7			520.25	12489.3			520.25	10464.5			520.25	8450.65			520.25	6092.81			520.25	3908.14			520.25	1541.89			520.25	-279.197
	520.5	17899.3			520.5	16115			520.5	14264.9			520.5	12469.3			520.5	10482.3			520.5	8459.35			520.5	6057.45			520.5	3914.03			520.5	1524.79			520.5	-208.587
	520.75	17821.2			520.75	16188.8			520.75	14176.5			520.75	12400.9			520.75	10566.6			520.75	8493.37			520.75	6027.05			520.75	3938.88			520.75	1517.99			520.75	-106.244
	521	17735.4			521	16247.3			521	14127.2			521	12442.3			521	10681.7			521	8516.81			521	5952.6			521	4027.4			521	1461.05			521	-46.3791
	521.25	17701.6			521.25	16249.8			521.25	14094.8			521.25	12486.6			521.25	10708			521.25	8511.24			521.25	5859.14			521.25	4105.84			521.25	1402.9			521.25	30.9709
	521.5	17649.8			521.5	16195.3			521.5	14100.2			521.5	12588.5			521.5	10670.1			521.5	8496.57			521.5	5757.09			521.5	4157.76			521.5	1491.69			521.5	150.469
	521.75	17646.4			521.75	16140.4			521.75	14105.7			521.75	12721.3			521.75	10667.5			521.75	8531.17			521.75	5638.87			521.75	4137.54			521.75	1607.74			521.75	188.776
	522	17714			522	16177.2			522	14141.6			522	12804.7			522	10731.8			522	8537.89			522	5569.21			522	4128.2			522	1702.31			522	260.574
	522.25	17782.8			522.25	16195			522.25	14198.6			522.25	12909.6			522.25	10720.1			522.25	8568.33			522.25	5549.33			522.25	4082.86			522.25	1859.58			522.25	221.747
	522.5	17861.6			522.5	16152.1			522.5	14282			522.5	12862.3			522.5	10706.3			522.5	8612.89			522.5	5662.96			522.5	4008.17			522.5	1953.51			522.5	28.996
	522.75	17946.8			522.75	16140.2			522.75	14381			522.75	12800.3			522.75	10751			522.75	8664.58			522.75	5754.6			522.75	3985.38			522.75	2019.99			522.75	-39.638
	523	17959.5			523	16147.3			523	14433.6			523	12715.7			523	10785.8			523	8684.25			523	5815.42			523	3895.03			523	2123.37			523	11.5823
	523.25	18015.8			523.25	16180.8			523.25	14474			523.25	12667.8			523.25	10779.2			523.25	8666.67			523.25	5915.19			523.25	3884.22			523.25	2205.93			523.25	74.2994
	523.5	18053.5			523.5	16204.3			523.5	14504.8			523.5	12734.6			523.5	10771.8			523.5	8699.36			523.5	5986.06			523.5	3867.29			523.5	2239.77			523.5	141.726
	523.75	18053.1			523.75	16152.5			523.75	14504.2			523.75	12736.9			523.75	10702			523.75	8713.92			523.75	5992.45			523.75	3790.66			523.75	2244.79			523.75	184.827
	524	17950			524	16101.5			524	14478.1			524	12738.7			524	10719.3			524	8735.01			524	5972.63			524	3863.9			524	2243.5			524	240.055
	524.25	17879.3			524.25	16006.6			524.25	14465.3			524.25	12714.9			524.25	10751.1			524.25	8735.11			524.25	5974.11			524.25	3878.92			524.25	2090.81			524.25	246.281
	524.5	17868.2			524.5	15997.8			524.5	14428			524.5	12629.3			524.5	10830.4			524.5	8715.91			524.5	5950.18			524.5	3945.15			524.5	1930.76			524.5	258.93
	524.75	17823.6			524.75	15996.4			524.75	14455.6			524.75	12579.4			524.75	10882.5			524.75	8719.96			524.75	5896.57			524.75	3964.38			524.75	1866.45			524.75	226.507
	525	17847.8			525	15969.2			525	14514.2			525	12484.1			525	10890.7			525	8723.73			525	5886.16			525	3923			525	1756.34			525	135.096
	525.25	17831.6			525.25	15965.5			525.25	14505.4			525.25	12379.9			525.25	10810.2			525.25	8788.36			525.25	5834.41			525.25	3987.39			525.25	1633.12			525.25	109.478
	525.5	17817.4			525.5	16062.5			525.5	14516			525.5	12286.9			525.5	10635.7			525.5	8775.89			525.5	5763.8			525.5	3962.94			525.5	1573.49			525.5	138.605
	525.75	17852.7			525.75	16185.5			525.75	14510.2			525.75	12231.8			525.75	10562.9			525.75	8778.74			525.75	5790.44			525.75	3948.53			525.75	1563.74			525.75	208.367
	526	17875.4			526	16178.7			526	14518.1			526	12338.2			526	10465.8			526	8777.47			526	5769.81			526	3939.98			526	1578.6			526	316.408
	526.25	17901.4			526.25	16173			526.25	14541.8			526.25	12388.4			526.25	10387.5			526.25	8769.28			526.25	5709.17			526.25	3854.32			526.25	1618.22			526.25	374.423
	526.5	17924.7			526.5	16177.4			526.5	14494.2			526.5	12442.7			526.5	10417.1			526.5	8701.17			526.5	5690.77			526.5	3875.58			526.5	1672.78			526.5	422.743
	526.75	17971.7			526.75	16044.8			526.75	14477.1			526.75	12558.4			526.75	10371.2			526.75	8662.22			526.75	5720.63			526.75	3820.26			526.75	1674.13			526.75	421.747
	527	18038.1			527	15988.5			527	14494.9			527	12668.9			527	10408.6			527	8658.95			527	5763.33			527	3776.04			527	1793.43			527	433.25
	527.25	18124.9			527.25	15976.8			527.25	14457.5			527.25	12777.1			527.25	10441.9			527.25	8589.99			527.25	5851.89			527.25	3753.58			527.25	1928.54			527.25	444.54
	527.5	18198.6			527.5	16031.1			527.5	14454.1			527.5	12902.2			527.5	10428.2			527.5	8548.34			527.5	5994.5			527.5	3727.29			527.5	1951.85			527.5	375.329
	527.75	18214.2			527.75	16040.5			527.75	14420.6			527.75	12873.9			527.75	10331.7			527.75	8506.77			527.75	6098.57			527.75	3817.59			527.75	1985.51			527.75	289.476
	528	18222.3			528	16162.1			528	14376.2			528	12777.1			528	10245.7			528	8512.61			528	6124.1			528	3932.91			528	1972.57			528	229.662
	528.25	18202.3			528.25	16259.7			528.25	14427.4			528.25	12698.5			528.25	10326.3			528.25	8562.18			528.25	6184.59			528.25	4086.2			528.25	1949.14			528.25	163.149
	528.5	18125.9			528.5	16306.7			528.5	14453.2			528.5	12619.2			528.5	10352.1			528.5	8548.6			528.5	6230.51			528.5	4161.43			528.5	1869.85			528.5	88.5826
	528.75	18094.4			528.75	16419.6			528.75	14448.6			528.75	12450.7			528.75	10426			528.75	8543.48			528.75	6179.57			528.75	4198.66			528.75	1808.03			528.75	-12.7747
	529	18180.7			529	16452.8			529	14421.4			529	12384.3			529	10468.6			529	8547.58			529	6107.7			529	4216.25			529	1697.28			529	-36.1989
	529.25	18239.7			529.25	16347.5			529.25	14429.9			529.25	12381			529.25	10526.2			529.25	8551.34			529.25	6053.57			529.25	4135.33			529.25	1619.91			529.25	-5.19958
	529.5	18338.4			529.5	16315.8			529.5	14457.1			529.5	12427.1			529.5	10606			529.5	8594.42			529.5	6056.37			529.5	4089.95			529.5	1724.68			529.5	91.8981
	529.75	18420.4			529.75	16329.9			529.75	14519.2			529.75	12476.4			529.75	10707.7			529.75	8624.26			529.75	6140.41			529.75	4073.98			529.75	1866.06			529.75	223.499
	530	18501.6			530	16430.4			530	14629.5			530	12579.9			530	10897.5			530	8715.79			530	6358.8			530	4122.74			530	1991.75			530	285.529
	530.25	18668.3			530.25	16562			530.25	14790.8			530.25	12639.5			530.25	11115.8			530.25	8850.34			530.25	6658.68			530.25	4281.03			530.25	2237.26			530.25	395.22
	530.5	18935.5			530.5	16783.8			530.5	14949.4			530.5	12785.7			530.5	11425.7			530.5	9026.61			530.5	6967.93			530.5	4494.58			530.5	2559.51			530.5	481.051
	530.75	19264.9			530.75	17117.6			530.75	15078.7			530.75	13140.4			530.75	11870.6			530.75	9213.4			530.75	7327.37			530.75	4847.73			530.75	2993.77			530.75	626.907
	531	19613.3			531	17548.7			531	15277.7			531	13493.5			531	12369.5			531	9464.21			531	7757.33			531	5176.09			531	3451.62			531	868.183
	531.25	20045.6			531.25	18040.2			531.25	15436			531.25	13953.3			531.25	12850.2			531.25	9714.31			531.25	8243.93			531.25	5600.51			531.25	3861.16			531.25	1277.99
	531.5	20445.6			531.5	18484.2			531.5	15579.9			531.5	14424.8			531.5	13274.3			531.5	9965.73			531.5	8703.22			531.5	6029.94			531.5	4194.45			531.5	1733.96
	531.75	20618.7			531.75	18726.8			531.75	15793.9			531.75	14742.8			531.75	13589.7			531.75	10182.8			531.75	9054.87			531.75	6398.55			531.75	4523.09			531.75	2022.59
	532	20682.7			532	18937.1			532	15993.6			532	15042.5			532	13734.8			532	10286.6			532	9288.31			532	6667.38			532	4782.25			532	2306.03
	532.25	20663			532.25	19004.8			532.25	16071.2			532.25	15108.8			532.25	13719.9			532.25	10321.7			532.25	9334.4			532.25	6668.67			532.25	4866.09			532.25	2527.54
	532.5	20528.3			532.5	18874.3			532.5	16058.2			532.5	15041.8			532.5	13561.7			532.5	10315.2			532.5	9268.5			532.5	6576.4			532.5	4737.78			532.5	2575.3
	532.75	20364.6			532.75	18676.2			532.75	16000.9			532.75	14813.3			532.75	13246.6			532.75	10267.6			532.75	9092.42			532.75	6311.35			532.75	4514.8			532.75	2471.22
	533	20268.5			533	18386.6			533	15883.9			533	14626.1			533	12846.5			533	10215.7			533	8776.87			533	5959.7			533	4273.04			533	2178.34
	533.25	20212.4			533.25	18252.7			533.25	15842.5			533.25	14515.3			533.25	12503.3			533.25	10069.7			533.25	8423.94			533.25	5669.26			533.25	4059.01			533.25	1937.14
	533.5	20123.1			533.5	18158.9			533.5	15823.4			533.5	14349.6			533.5	12205.4			533.5	9981.3			533.5	8126.41			533.5	5420.05			533.5	3848.2			533.5	1823.91
	533.75	20026.2			533.75	18067.1			533.75	15789.9			533.75	14308.3			533.75	11971.6			533.75	9877.24			533.75	7951.97			533.75	5397.96			533.75	3666.13			533.75	1822.89
	534	19836.7			534	18032.9			534	15771.1			534	14209.6			534	11855.9			534	9821.64			534	7855.7			534	5448.62			534	3565.53			534	1740.06
	534.25	19585.7			534.25	17877			534.25	15733.1			534.25	14082			534.25	11790.2			534.25	9760.78			534.25	7869.59			534.25	5511.62			534.25	3568.2			534.25	1633.06
	534.5	19373.9			534.5	17848.2			534.5	15704.3			534.5	13932.8			534.5	11828.8			534.5	9667.25			534.5	7892.59			534.5	5573.46			534.5	3500.85			534.5	1680.21
	534.75	19249.7			534.75	17761.4			534.75	15703.2			534.75	13770.2			534.75	11885.7			534.75	9632.42			534.75	7834.08			534.75	5548.73			534.75	3460.46			534.75	1738.33
	535	19096.3			535	17575.7			535	15760.9			535	13709.3			535	11940.1			535	9700.81			535	7807.16			535	5583.13			535	3396.49			535	1730.12
	535.25	19046.3			535.25	17485.3			535.25	15821			535.25	13678.6			535.25	11966.4			535.25	9751.67			535.25	7839.79			535.25	5594.33			535.25	3358.17			535.25	1628.69
	535.5	19130.6			535.5	17355.9			535.5	15826.3			535.5	13675.8			535.5	11982.8			535.5	9798.91			535.5	7875.63			535.5	5614.16			535.5	3387.51			535.5	1507.97
	535.75	19219.1			535.75	17354			535.75	15767			535.75	13712			535.75	11964.8			535.75	9792.13			535.75	7944.9			535.75	5642.57			535.75	3420.21			535.75	1411.48
	536	19260.4			536	17299.2			536	15661.3			536	13743.1			536	11920.6			536	9802.56			536	7923.91			536	5628.23			536	3483.73			536	1387.56
	536.25	19239.9			536.25	17208.5			536.25	15543.8			536.25	13756.9			536.25	11846.6			536.25	9808.37			536.25	7925.13			536.25	5614.12			536.25	3596.93			536.25	1387.72
	536.5	19157.7			536.5	17245.2			536.5	15489.1			536.5	13764.2			536.5	11691.3			536.5	9767.05			536.5	7953.77			536.5	5405.36			536.5	3683.61			536.5	1278.4
	536.75	19010.6			536.75	17247			536.75	15428.4			536.75	13708.3			536.75	11595			536.75	9667.65			536.75	7924.91			536.75	5178.25			536.75	3724.74			536.75	1119
	537	18854.2			537	17281.7			537	15287			537	13685.9			537	11540.6			537	9652.92			537	7790.39			537	4966.03			537	3601.13			537	1001.28
	537.25	18750.5			537.25	17252.4			537.25	15176			537.25	13636.9			537.25	11547.1			537.25	9562.78			537.25	7554.93			537.25	4702.52			537.25	3493.17			537.25	896.826
	537.5	18716.2			537.5	17166.3			537.5	15060.3			537.5	13632.5			537.5	11587.4			537.5	9490.07			537.5	7345			537.5	4550.13			537.5	3315.45			537.5	765.619
	537.75	18664.9			537.75	17131.8			537.75	14925.5			537.75	13612.8			537.75	11662.8			537.75	9374.15			537.75	7224.44			537.75	4540.71			537.75	3138.18			537.75	673.61
	538	18704.6			538	16980.6			538	14805.9			538	13505.3			538	11760.2			538	9221.92			538	7127.86			538	4650.57			538	3028.29			538	699.025
	538.25	18802.2			538.25	16874.4			538.25	14768.9			538.25	13497.7			538.25	11794.3			538.25	9194.98			538.25	7080.48			538.25	4714.04			538.25	2951.87			538.25	755.946
	538.5	18866.2			538.5	16833.3			538.5	14724.4			538.5	13444.8			538.5	11810.3			538.5	9225.04			538.5	7036.48			538.5	4775.93			538.5	2952.48			538.5	897.025
	538.75	18944.5			538.75	16808.7			538.75	14672.3			538.75	13387.1			538.75	11795.2			538.75	9204.56			538.75	7045.66			538.75	4883.56			538.75	3007.87			538.75	1061.3
	539	18976.6			539	16859			539	14703.3			539	13447			539	11713.2			539	9246.87			539	7104.5			539	4856.25			539	3059.66			539	1091
	539.25	18928.2			539.25	16889			539.25	14752.7			539.25	13497.8			539.25	11570.6			539.25	9247.38			539.25	7150.71			539.25	4914.9			539.25	3029.77			539.25	1103.31
	539.5	18876.7			539.5	16922.9			539.5	14816.8			539.5	13567.8			539.5	11454.4			539.5	9300.76			539.5	7167.04			539.5	4927.81			539.5	2898.13			539.5	1147.46
	539.75	18844.4			539.75	16926.6			539.75	14946.5			539.75	13554.2			539.75	11396.4			539.75	9326.63			539.75	7159.46			539.75	4887.89			539.75	2803.09			539.75	1262.81
	540	18877.6			540	16954.4			540	15085.7			540	13608.9			540	11359.1			540	9432.76			540	7189.42			540	4942.12			540	2705.53			540	1308.16
	540.25	18864.3			540.25	16982			540.25	15123.9			540.25	13601.9			540.25	11316.8			540.25	9545.49			540.25	7302.48			540.25	4999.26			540.25	2663.24			540.25	1347.37
	540.5	18964.1			540.5	16969.2			540.5	15174.5			540.5	13613.2			540.5	11299.3			540.5	9631.95			540.5	7364.89			540.5	5159.71			540.5	2682.01			540.5	1403.52
	540.75	19078			540.75	17103.6			540.75	15259			540.75	13549.1			540.75	11299			540.75	9662.81			540.75	7374.81			540.75	5183.14			540.75	2715.79			540.75	1401.83
	541	19172.4			541	17299.3			541	15285.9			541	13439.8			541	11353.4			541	9736.17			541	7428.84			541	5219.34			541	2826.43			541	1393.4
	541.25	19301.2			541.25	17415.2			541.25	15317.4			541.25	13389.3			541.25	11499.9			541.25	9746.28			541.25	7499.87			541.25	5318.23			541.25	2975.33			541.25	1437.37
	541.5	19363.9			541.5	17504.3			541.5	15300			541.5	13351.3			541.5	11647.2			541.5	9732.09			541.5	7574.15			541.5	5331.42			541.5	3048.17			541.5	1421.86
	541.75	19448.5			541.75	17646.2			541.75	15295.2			541.75	13414.4			541.75	11771			541.75	9775.57			541.75	7641.69			541.75	5377.63			541.75	3087.26			541.75	1437.59
	542	19486.3			542	17708.3			542	15290.6			542	13462.4			542	11912.1			542	9736.92			542	7726.1			542	5313.76			542	3107.04			542	1447.79
	542.25	19416.1			542.25	17679.6			542.25	15337.1			542.25	13550.5			542.25	12011.1			542.25	9696.91			542.25	7811.44			542.25	5230.39			542.25	3157.91			542.25	1523.71
	542.5	19400.4			542.5	17650.9			542.5	15380.9			542.5	13626.2			542.5	12065.5			542.5	9649.26			542.5	7906.51			542.5	5248.23			542.5	3234.54			542.5	1541.8
	542.75	19395.4			542.75	17576.8			542.75	15354.7			542.75	13697.4			542.75	12082.1			542.75	9590.44			542.75	8026.33			542.75	5235.12			542.75	3329.71			542.75	1525.6
	543	19411.5			543	17534.8			543	15354.3			543	13836.4			543	12101.7			543	9561.23			543	8003.27			543	5348.38			543	3403.76			543	1522.33
	543.25	19413.1			543.25	17483.3			543.25	15328			543.25	13952.1			543.25	12078.9			543.25	9584.93			543.25	7914.17			543.25	5426			543.25	3438.45			543.25	1529.4
	543.5	19447.9			543.5	17396.4			543.5	15358.9			543.5	14026.3			543.5	12074.6			543.5	9663.71			543.5	7850.52			543.5	5539.28			543.5	3535.24			543.5	1583.36
	543.75	19471.8			543.75	17313.4			543.75	15365.2			543.75	14092			543.75	12071.1			543.75	9678.87			543.75	7748.99			543.75	5684.28			543.75	3569.09			543.75	1670.04
	544	19454.6			544	17245.4			544	15387.9			544	14042			544	12055.3			544	9669.76			544	7697.23			544	5726.9			544	3581.17			544	1752.85
	544.25	19494.2			544.25	17237.3			544.25	15423.4			544.25	14039.8			544.25	12062.4			544.25	9718.76			544.25	7664.4			544.25	5693.68			544.25	3636.32			544.25	1819.36
	544.5	19400.1			544.5	17250.8			544.5	15406.8			544.5	14028.1			544.5	12018.6			544.5	9783.17			544.5	7675.21			544.5	5609.05			544.5	3712.45			544.5	1852.67
	544.75	19264.6			544.75	17288.5			544.75	15401.2			544.75	13963.8			544.75	11949.3			544.75	9816.35			544.75	7772.77			544.75	5626.71			544.75	3726.82			544.75	1884.71
	545	19232.6			545	17347.9			545	15317.7			545	13915.7			545	11990.9			545	9843.65			545	7856.14			545	5645.46			545	3655.37			545	1926.81
	545.25	19256.9			545.25	17474.5			545.25	15286.7			545.25	13909.9			545.25	12080.9			545.25	9819.49			545.25	7879.64			545.25	5623.03			545.25	3556.63			545.25	1902.46
	545.5	19332.6			545.5	17579.9			545.5	15296.8			545.5	13889.7			545.5	12138.4			545.5	9751.87			545.5	7853.19			545.5	5637.64			545.5	3464.14			545.5	1848.75
	545.75	19402.8			545.75	17609.4			545.75	15356.4			545.75	13912.1			545.75	12236.9			545.75	9724.4			545.75	7810.28			545.75	5640.71			545.75	3404.73			545.75	1714.16
	546	19462.5			546	17658.4			546	15408.2			546	13888.2			546	12300.6			546	9625.63			546	7744.72			546	5597.32			546	3397.14			546	1578.11
	546.25	19464			546.25	17635.1			546.25	15434.9			546.25	13872.2			546.25	12308.2			546.25	9541.64			546.25	7647.42			546.25	5557.21			546.25	3394.34			546.25	1471.71
	546.5	19351.8			546.5	17534.9			546.5	15460.8			546.5	13784.2			546.5	12250.3			546.5	9460.14			546.5	7628.1			546.5	5504.91			546.5	3363.49			546.5	1392.81
	546.75	19247.4			546.75	17380.2			546.75	15444.7			546.75	13686			546.75	12128.3			546.75	9448.22			546.75	7600.19			546.75	5371.05			546.75	3358.07			546.75	1310.22
	547	19129.1			547	17235.3			547	15492.5			547	13662.9			547	12024.5			547	9408.22			547	7492.99			547	5317.81			547	3421.89			547	1252.53
	547.25	19073.7			547.25	17077.1			547.25	15546.3			547.25	13672.8			547.25	11922.2			547.25	9346.89			547.25	7419.04			547.25	5330.02			547.25	3400.77			547.25	1253.91
	547.5	19048.6			547.5	16959			547.5	15611.5			547.5	13733.2			547.5	11903.8			547.5	9369.29			547.5	7252.04			547.5	5296.65			547.5	3343.56			547.5	1234
	547.75	19050.5			547.75	16851.6			547.75	15636.4			547.75	13748.8			547.75	11835.4			547.75	9437.24			547.75	7079.55			547.75	5301.78			547.75	3355.17			547.75	1189.96
	548	19096.9			548	16783.4			548	15590			548	13712.5			548	11788.5			548	9477.45			548	7004.61			548	5273.52			548	3324.43			548	1163.89
	548.25	19095.2			548.25	16812.8			548.25	15504.8			548.25	13712.4			548.25	11780			548.25	9511.86			548.25	7020.01			548.25	5195.63			548.25	3270.77			548.25	1064.28
	548.5	19103.7			548.5	16911.9			548.5	15386.9			548.5	13659.7			548.5	11686.1			548.5	9503.54			548.5	7102.31			548.5	5158.89			548.5	3269.7			548.5	996.554
	548.75	19043.4			548.75	17066.8			548.75	15292.9			548.75	13607.6			548.75	11590.9			548.75	9447.01			548.75	7219.56			548.75	5109.88			548.75	3314.16			548.75	1000.59
	549	18925			549	17158.6			549	15238.9			549	13521.6			549	11441.6			549	9441.56			549	7371.1			549	4988.62			549	3310.31			549	1039.9
	549.25	18840.1			549.25	17199.5			549.25	15253.9			549.25	13339.2			549.25	11382.3			549.25	9420.92			549.25	7467.13			549.25	4849.6			549.25	3333.54			549.25	1096.43
	549.5	18804.9			549.5	17250.7			549.5	15264.4			549.5	13343			549.5	11372.4			549.5	9331.31			549.5	7410.19			549.5	4845.32			549.5	3405.83			549.5	1150.04
	549.75	18755.7			549.75	17220.3			549.75	15227.8			549.75	13419.5			549.75	11328			549.75	9288.63			549.75	7305.88			549.75	4804.21			549.75	3367.67			549.75	1161.09
	550	18621.8			550	17229			550	15164.1			550	13413			550	11307.9			550	9259.16			550	7184.08			550	4836.09			550	3382.74			550	1109.42
	550.25	18470.6			550.25	17146.4			550.25	15191.8			550.25	13457.6			550.25	11278.6			550.25	9220.48			550.25	7134.21			550.25	4913.39			550.25	3373.41			550.25	1128.99
	550.5	18432.6			550.5	17092.1			550.5	15238.6			550.5	13493.8			550.5	11310.1			550.5	9193.32			550.5	7153.14			550.5	4984.73			550.5	3261.47			550.5	1136.52
	550.75	18465			550.75	17030.5			550.75	15278.4			550.75	13468.9			550.75	11333			550.75	9167.51			550.75	7230.04			550.75	5032.76			550.75	3140.55			550.75	1050.42
	551	18535.1			551	16999.3			551	15336.2			551	13423.6			551	11387.2			551	9255.68			551	7274.7			551	5052.43			551	3119.05			551	865.621
	551.25	18590.8			551.25	17032.6			551.25	15385			551.25	13331			551.25	11450.9			551.25	9346.56			551.25	7288.47			551.25	4944.95			551.25	3148.64			551.25	739.463
	551.5	18640.5			551.5	16992			551.5	15411.9			551.5	13147			551.5	11526.9			551.5	9329.91			551.5	7302.22			551.5	4823.52			551.5	3225.61			551.5	681.109
	551.75	18717.1			551.75	17029			551.75	15414.7			551.75	13062.9			551.75	11666.1			551.75	9340			551.75	7324.84			551.75	4798.86			551.75	3299.98			551.75	690.423
	552	18765.3			552	17012.6			552	15417.8			552	13196.8			552	11738.7			552	9272.04			552	7275.07			552	4852.62			552	3329.32			552	720.768
	552.25	18779.4			552.25	16974.3			552.25	15408.1			552.25	13288.4			552.25	11788.5			552.25	9226.86			552.25	7115.94			552.25	4852.38			552.25	3309.67			552.25	767.013
	552.5	18749.9			552.5	17108			552.5	15401.6			552.5	13332.1			552.5	11780.7			552.5	9201.86			552.5	6955.06			552.5	4988.03			552.5	3344.67			552.5	923.859
	552.75	18723.9			552.75	17202.2			552.75	15362.8			552.75	13506.7			552.75	11772.1			552.75	9221.49			552.75	6894.18			552.75	5187.75			552.75	3263.81			552.75	1156.3
	553	18776.7			553	17262.5			553	15300.3			553	13683.2			553	11676.3			553	9278.53			553	6883.62			553	5336.89			553	3213.32			553	1295.81
	553.25	18773.3			553.25	17335.8			553.25	15191.4			553.25	13754			553.25	11551.8			553.25	9350			553.25	6910.65			553.25	5414.82			553.25	3197.15			553.25	1298.4
	553.5	18797.1			553.5	17401.9			553.5	15136.7			553.5	13800.6			553.5	11483.6			553.5	9335.27			553.5	6922.6			553.5	5343			553.5	3189.12			553.5	1204.03
	553.75	18896.5			553.75	17415.7			553.75	15142.6			553.75	13768.4			553.75	11422.5			553.75	9304.81			553.75	6966.77			553.75	5256.85			553.75	3262.7			553.75	1156.43
	554	18992.8			554	17434.8			554	15049.6			554	13679.7			554	11385.9			554	9293.47			554	7126.15			554	5247.02			554	3382.01			554	1117.88
	554.25	19118.4			554.25	17428.1			554.25	14995.4			554.25	13618			554.25	11353.3			554.25	9272.8			554.25	7278.5			554.25	5254.32			554.25	3404.84			554.25	1062.37
	554.5	19131.9			554.5	17349.6			554.5	15013.2			554.5	13593.8			554.5	11368.6			554.5	9322.56			554.5	7306.29			554.5	5240.32			554.5	3324.91			554.5	1005.85
	554.75	19123.4			554.75	17337.5			554.75	15072.9			554.75	13463			554.75	11450			554.75	9333.58			554.75	7269.73			554.75	5150.49			554.75	3217.4			554.75	1002.78
	555	19119.9			555	17355			555	15123.1			555	13365.5			555	11432.1			555	9252.99			555	7179.99			555	5186.68			555	3065.31			555	1068.61
	555.25	19116.6			555.25	17319			555.25	15179.5			555.25	13399.3			555.25	11487.7			555.25	9240.39			555.25	7115.85			555.25	5273.93			555.25	2862.43			555.25	1113.72
	555.5	19039.7			555.5	17282.3			555.5	15277.3			555.5	13372.3			555.5	11487.1			555.5	9225.05			555.5	7075			555.5	5214.39			555.5	2770.91			555.5	1070.12
	555.75	18895.5			555.75	17221.9			555.75	15402.3			555.75	13334.6			555.75	11477.4			555.75	9248.44			555.75	7135.16			555.75	5143.46			555.75	2728.77			555.75	1024.5
	556	18859.3			556	17110			556	15472.6			556	13320.6			556	11491.8			556	9234.82			556	7216.23			556	5061.21			556	2761.52			556	1006.09
	556.25	18861			556.25	17019.3			556.25	15460.8			556.25	13314			556.25	11491.1			556.25	9295.67			556.25	7399.95			556.25	5050.72			556.25	2881.65			556.25	985.773
	556.5	18901.3			556.5	16917.7			556.5	15473.6			556.5	13249.5			556.5	11411			556.5	9359.25			556.5	7624.39			556.5	5114.38			556.5	2964.76			556.5	891.409
	556.75	18940.4			556.75	16772.4			556.75	15415			556.75	13229.6			556.75	11323.4			556.75	9350.89			556.75	7681.66			556.75	5193.51			556.75	2991.81			556.75	795.908
	557	18856.6			557	16719			557	15397.6			557	13220.6			557	11244.5			557	9303.79			557	7668.44			557	5241.89			557	2961.39			557	825.229
	557.25	18780.6			557.25	16714.2			557.25	15428.9			557.25	13208			557.25	11242.1			557.25	9230.73			557.25	7617.41			557.25	5244.06			557.25	2924.09			557.25	887.671
	557.5	18764.2			557.5	16712.4			557.5	15374.2			557.5	13302			557.5	11251.1			557.5	9171.05			557.5	7475.81			557.5	5242.04			557.5	2944.93			557.5	951.401
	557.75	18788.8			557.75	16743.6			557.75	15379.3			557.75	13401.5			557.75	11379.8			557.75	9161.43			557.75	7339.2			557.75	5134.74			557.75	2933.97			557.75	1026.15
	558	18787.2			558	16872.2			558	15366.8			558	13493			558	11489.3			558	9199.15			558	7179.71			558	4963.94			558	3002.64			558	1131.94
	558.25	18744.5			558.25	16917.1			558.25	15339.7			558.25	13631.9			558.25	11537.4			558.25	9220.4			558.25	7103.86			558.25	4827.11			558.25	3111.05			558.25	1188.75
	558.5	18756.5			558.5	16937			558.5	15352.3			558.5	13721.2			558.5	11573.5			558.5	9231.57			558.5	7115.71			558.5	4728.97			558.5	3199.21			558.5	1124.45
	558.75	18744.9			558.75	16943.9			558.75	15371			558.75	13670.8			558.75	11543.9			558.75	9308.36			558.75	7210.76			558.75	4633.15			558.75	3270.22			558.75	1065.88
	559	18723.1			559	16880.3			559	15428.3			559	13600			559	11440.9			559	9373.93			559	7282.58			559	4604.3			559	3374.48			559	1023.36
	559.25	18767.4			559.25	16849.2			559.25	15487.5			559.25	13535.7			559.25	11386.4			559.25	9398.48			559.25	7290.44			559.25	4708.66			559.25	3487.47			559.25	997.979
	559.5	18804.7			559.5	16867.4			559.5	15430.9			559.5	13449.1			559.5	11274.8			559.5	9357.69			559.5	7339.52			559.5	4824.14			559.5	3549.96			559.5	1015.23
	559.75	18873.1			559.75	16865.9			559.75	15361.6			559.75	13458.3			559.75	11221.4			559.75	9365.41			559.75	7394.97			559.75	4892.09			559.75	3545.06			559.75	1056.63
	560	18990.9			560	16895			560	15374.4			560	13529			560	11258.8			560	9347.62			560	7437.36			560	4963.33			560	3477.61			560	1111.29
	560.25	19089.2			560.25	16941.7			560.25	15369.2			560.25	13581.3			560.25	11364.1			560.25	9294.12			560.25	7432.69			560.25	4972.5			560.25	3299.72			560.25	1173.64
	560.5	19186.1			560.5	17013.8			560.5	15451.4			560.5	13724.5			560.5	11387.2			560.5	9205.62			560.5	7326.57			560.5	5076.2			560.5	3193.13			560.5	1189.17
	560.75	19210.3			560.75	17035.3			560.75	15562			560.75	13824.5			560.75	11390.4			560.75	9140.27			560.75	7208.28			560.75	5145.2			560.75	3040.83			560.75	1068.2
	561	19237.1			561	17034.1			561	15560.8			561	13794.2			561	11389.9			561	9141.59			561	7158.36			561	5192.11			561	2894.3			561	937.737
	561.25	19205.1			561.25	16996.3			561.25	15550.9			561.25	13701.2			561.25	11356.4			561.25	9181.29			561.25	7106.2			561.25	5194.65			561.25	2846.53			561.25	918.353
	561.5	19122			561.5	16994.5			561.5	15522.3			561.5	13546.3			561.5	11374.1			561.5	9208.28			561.5	7003.39			561.5	5203.13			561.5	2873.56			561.5	979.984
	561.75	19097			561.75	17006			561.75	15486.1			561.75	13403.4			561.75	11369.5			561.75	9224.15			561.75	6903.22			561.75	5221.1			561.75	2911.16			561.75	1050.24
	562	19067.2			562	17061.7			562	15466.9			562	13256.9			562	11304.5			562	9326.2			562	6920.72			562	5190.45			562	2969.32			562	1200.07
	562.25	19017.6			562.25	17127.1			562.25	15438.9			562.25	13212.4			562.25	11298.3			562.25	9439.21			562.25	7015.77			562.25	5147.5			562.25	3008.01			562.25	1358.62
	562.5	18957.4			562.5	17134.7			562.5	15399.9			562.5	13263			562.5	11379.1			562.5	9546.12			562.5	7121.9			562.5	5156.5			562.5	3025.14			562.5	1483.06
	562.75	18915.5			562.75	17064.9			562.75	15327.1			562.75	13270.9			562.75	11534.6			562.75	9618.34			562.75	7140.49			562.75	5141.92			562.75	3019.02			562.75	1550.7
	563	18905			563	17015.6			563	15256.8			563	13371.8			563	11561.7			563	9650.48			563	7124.16			563	5243.97			563	3070			563	1452
	563.25	18839.3			563.25	17018.1			563.25	15257.2			563.25	13447.2			563.25	11619			563.25	9741.15			563.25	7209.3			563.25	5376.59			563.25	3078.31			563.25	1305.9
	563.5	18792.7			563.5	17038.1			563.5	15280.1			563.5	13510.4			563.5	11665.5			563.5	9795.88			563.5	7332.45			563.5	5481.7			563.5	3107.67			563.5	1188.95
	563.75	18788.2			563.75	16985.5			563.75	15298			563.75	13569.2			563.75	11659.8			563.75	9803.27			563.75	7445.99			563.75	5511.27			563.75	3117.7			563.75	1102.08
	564	18830.3			564	17038.4			564	15303.4			564	13596.1			564	11724.9			564	9756.39			564	7512.73			564	5507.68			564	3095.56			564	1076.73
	564.25	18851.4			564.25	17077.8			564.25	15291.7			564.25	13577.9			564.25	11656.1			564.25	9712.76			564.25	7521.56			564.25	5498.58			564.25	3117.85			564.25	1011.18
	564.5	18964.2			564.5	17224.9			564.5	15281.5			564.5	13549			564.5	11595.7			564.5	9619.04			564.5	7548.93			564.5	5541.7			564.5	3078.42			564.5	1034.72
	564.75	19112.9			564.75	17311.5			564.75	15224.8			564.75	13597.1			564.75	11549.3			564.75	9541.87			564.75	7514.65			564.75	5559.68			564.75	2961.13			564.75	1122.59
	565	19184.9			565	17283.2			565	15191.5			565	13582.8			565	11515.6			565	9494.21			565	7396.99			565	5550.4			565	2897.1			565	1216.88
	565.25	19264.5			565.25	17265.4			565.25	15167.6			565.25	13547.8			565.25	11542.2			565.25	9469.84			565.25	7212.8			565.25	5544.55			565.25	2889.19			565.25	1292.59
	565.5	19308.4			565.5	17225.4			565.5	15169.1			565.5	13637.9			565.5	11514.4			565.5	9524.79			565.5	7087.61			565.5	5551.94			565.5	2924.29			565.5	1288.82
	565.75	19237.4			565.75	17143.6			565.75	15211.8			565.75	13761.9			565.75	11529.1			565.75	9520.38			565.75	7073.08			565.75	5546.37			565.75	2959.84			565.75	1273.93
	566	19185.2			566	17028.4			566	15245.1			566	13816			566	11556.3			566	9548.76			566	7043.56			566	5480.08			566	3004.65			566	1231.23
	566.25	19122.3			566.25	16876.5			566.25	15271.9			566.25	13780.8			566.25	11535.8			566.25	9563.17			566.25	7140.92			566.25	5348.37			566.25	3059.36			566.25	1192.61
	566.5	19068.6			566.5	16793.9			566.5	15276.3			566.5	13687.2			566.5	11578.1			566.5	9602.24			566.5	7318.02			566.5	5214.75			566.5	3209.07			566.5	1225.08
	566.75	19018.4			566.75	16754.4			566.75	15239.9			566.75	13573.9			566.75	11498.9			566.75	9683.52			566.75	7425.62			566.75	5135.38			566.75	3375.03			566.75	1214.5
	567	19030.9			567	16786			567	15228			567	13506.6			567	11453			567	9711.21			567	7537			567	5103.04			567	3405.15			567	1188.99
	567.25	19064.6			567.25	16774.7			567.25	15269.9			567.25	13344.7			567.25	11421.4			567.25	9707.61			567.25	7621.77			567.25	5007.46			567.25	3391.85			567.25	1185.89
	567.5	19061.5			567.5	16783.5			567.5	15263.4			567.5	13172.8			567.5	11448.3			567.5	9656.19			567.5	7598.18			567.5	4984.75			567.5	3440.46			567.5	1213.91
	567.75	19093.4			567.75	16795.7			567.75	15331.7			567.75	13149.4			567.75	11539.3			567.75	9579.04			567.75	7487.67			567.75	5019.68			567.75	3475.31			567.75	1277.21
	568	19077.2			568	16780.1			568	15378.2			568	13257.4			568	11606.6			568	9497.61			568	7377.47			568	5053.11			568	3488.27			568	1311.03
	568.25	19030.3			568.25	16839.5			568.25	15331.4			568.25	13386.5			568.25	11646.2			568.25	9485.7			568.25	7323.18			568.25	5230.54			568.25	3458.9			568.25	1307
	568.5	19031.5			568.5	16905.5			568.5	15308.4			568.5	13457.4			568.5	11669.8			568.5	9475.16			568.5	7274.6			568.5	5369.37			568.5	3354.37			568.5	1309.12
	568.75	18984.7			568.75	16966.5			568.75	15324.8			568.75	13507.6			568.75	11637.9			568.75	9435.54			568.75	7285.85			568.75	5403.45			568.75	3274.19			568.75	1328.82
	569	18909.2			569	16994.1			569	15377.4			569	13564			569	11602.5			569	9411.42			569	7303.93			569	5431.79			569	3301.56			569	1460.24
	569.25	18837.1			569.25	17028.2			569.25	15377.5			569.25	13573.9			569.25	11412.5			569.25	9398.84			569.25	7335.56			569.25	5395.96			569.25	3263.42			569.25	1477.83
	569.5	18817.6			569.5	17031			569.5	15390.9			569.5	13549.4			569.5	11259.7			569.5	9439.78			569.5	7428.33			569.5	5339.37			569.5	3288.68			569.5	1364.77
	569.75	18839.7			569.75	17020.3			569.75	15356.8			569.75	13372.5			569.75	11155.2			569.75	9500.4			569.75	7508.01			569.75	5191.36			569.75	3387.63			569.75	1324.21
	570	18908.6			570	17075.3			570	15276.8			570	13295			570	11025.4			570	9557.55			570	7610.66			570	5109.13			570	3458.12
	570.25	18954.2											570.25	13258.8			570.25	11019.3			570.25	9639.19
	570.5	18941.4															570.5	11095			570.5	9653.34
																	570.75	11228			570.75	9687.26

## Sheet: Fig.4a
	Capacity/mAh/g	Voltage/V			Capacity/mAh/g	Voltage/V			Capacity/mAh/g	Voltage/V
1st	0	3.3947		2nd	0	3.3832		5th	0	3.4158
	0.47619	3.2264			0.47619	3.2316			0.47619	3.2961
	0.95238	3.1312			0.95238	3.1588			0.95238	3.2546
	0.95238	3.0683			0.95238	3.1157			0.95238	3.223
	1.42857	3.0233			1.42857	3.0844			1.42857	3.1997
	1.90476	2.997			1.90476	3.0611			1.90476	3.1789
	2.38095	2.9746			2.38095	3.045			2.38095	3.161
	2.38095	2.9573			2.85714	3.0308			2.85714	3.143
	2.85714	2.9424			2.85714	3.0171			2.85714	3.1266
	3.33333	2.9315			3.33333	3.005			3.33333	3.1126
	3.80952	2.9216			3.80952	2.9954			3.80952	3.099
	4.28571	2.9126			4.28571	2.9855			4.28571	3.0847
	4.28571	2.9027			4.28571	2.9781			4.28571	3.0726
	4.7619	2.8919			4.7619	2.9697			4.7619	3.0614
	5.2381	2.8847			5.2381	2.961			5.2381	3.049
	5.71429	2.8757			5.71429	2.9539			5.71429	3.0394
	6.19048	2.8668			6.19048	2.9455			6.19048	3.0292
	6.19048	2.8612			6.19048	2.9387			6.19048	3.019
	6.66667	2.8516			6.66667	2.9322			6.66667	3.0094
	7.14286	2.8426			7.14286	2.9263			7.14286	3.0001
	7.61905	2.8364			7.61905	2.9188			7.61905	2.9917
	7.61905	2.828			7.61905	2.9117			7.61905	2.9827
	8.09524	2.8221			8.09524	2.9049			8.09524	2.974
	8.57143	2.8153			8.57143	2.8984			8.57143	2.9669
	9.04762	2.8085			9.04762	2.8919			9.04762	2.9588
	9.52381	2.8013			9.52381	2.8844			9.52381	2.9511
	9.52381	2.7958			9.52381	2.8776			9.52381	2.9436
	10	2.7911			10	2.8714			10	2.9371
	10.4762	2.7861			10.4762	2.8652			10.4762	2.93
	10.9524	2.7806			10.9524	2.8599			10.9524	2.9238
	10.9524	2.7759			10.9524	2.8519			11.4286	2.917
	11.4286	2.7725			11.4286	2.846			11.4286	2.9114
	11.9048	2.7703			11.9048	2.841			11.9048	2.9052
	12.381	2.766			12.381	2.8339			12.381	2.8987
	12.8571	2.7623			12.8571	2.8277			12.8571	2.8922
	12.8571	2.7601			12.8571	2.823			12.8571	2.8866
	13.3333	2.757			13.3333	2.8181			13.3333	2.881
	13.8095	2.7542			13.8095	2.8119			13.8095	2.8751
	14.2857	2.7505			14.2857	2.8069			14.2857	2.8695
	14.7619	2.7502			14.7619	2.8023			14.7619	2.8652
	14.7619	2.748			14.7619	2.7985			14.7619	2.8596
	15.2381	2.7452			15.2381	2.7945			15.2381	2.854
	15.7143	2.7421			15.7143	2.7914			15.7143	2.8485
	16.1905	2.7409			16.1905	2.7855			16.1905	2.8426
	16.1905	2.7381			16.1905	2.7821			16.1905	2.8382
	16.6667	2.7362			16.6667	2.7793			16.6667	2.8323
	17.1429	2.735			17.1429	2.7753			17.1429	2.8289
	17.6191	2.7328			17.6191	2.7722			17.6191	2.824
	18.0952	2.7307			18.0952	2.7703			18.0952	2.8184
	18.0952	2.7297			18.0952	2.766			18.0952	2.8134
	18.5714	2.7276			18.5714	2.7635			18.5714	2.81
	19.0476	2.7251			19.0476	2.7604			19.0476	2.8054
	19.5238	2.7232			19.5238	2.7567			19.5238	2.801
	19.5238	2.721			19.5238	2.7542			19.5238	2.7964
	20	2.7201			20	2.7508			20	2.793
	20.4762	2.7183			20.4762	2.7486			20.4762	2.7908
	20.9524	2.7161			20.9524	2.7452			20.9524	2.7861
	21.4286	2.7148			21.4286	2.7427			21.4286	2.7834
	21.4286	2.7142			21.4286	2.7403			21.4286	2.7799
	21.9048	2.7108			21.9048	2.7369			21.9048	2.7753
	22.3809	2.7108			22.3809	2.7328			22.3809	2.7741
	22.8571	2.7077			22.8571	2.7307			22.8571	2.7706
	22.8571	2.7059			23.3333	2.7266			23.3333	2.7688
	23.3333	2.7052			23.3333	2.7241			23.3333	2.7654
	23.8095	2.7021			23.8095	2.7207			23.8095	2.7617
	24.2857	2.7003			24.2857	2.7167			24.2857	2.7595
	24.7619	2.6984			24.7619	2.7142			24.7619	2.7555
	24.7619	2.6962			24.7619	2.7108			24.7619	2.7524
	25.2381	2.695			25.2381	2.7065			25.2381	2.7505
	25.7143	2.6931			25.7143	2.7046			25.7143	2.7465
	26.1905	2.6916			26.1905	2.6997			26.1905	2.7427
	26.1905	2.69			26.6667	2.6953			26.1905	2.7403
	26.6667	2.6873			26.6667	2.6941			26.6667	2.7359
	27.1429	2.6857			27.1429	2.6907			27.1429	2.7322
	27.6191	2.6832			27.6191	2.6876			27.6191	2.7294
	28.0952	2.6804			28.0952	2.6845			28.0952	2.7254
	28.0952	2.6801			28.0952	2.6807			28.0952	2.721
	28.5714	2.677			28.5714	2.6786			28.5714	2.7192
	29.0476	2.6736			29.0476	2.6749			29.0476	2.7145
	29.5238	2.6711			29.5238	2.6702			29.5238	2.7114
	29.5238	2.6696			30	2.669			30	2.7086
	30	2.6674			30	2.6652			30	2.7052
	30.4762	2.6649			30.4762	2.6618			30.4762	2.7003
	30.9524	2.6625			30.9524	2.6584			30.9524	2.6975
	31.4286	2.6603			31.4286	2.6559			31.4286	2.6947
	31.4286	2.6572			31.9048	2.6528			31.4286	2.6913
	31.9048	2.655			31.9048	2.6488			31.9048	2.6873
	32.3809	2.6535			32.3809	2.6451			32.3809	2.6842
	32.8571	2.6494			32.8571	2.6417			32.8571	2.6798
	33.3333	2.6463			33.3333	2.6392			33.3333	2.6773
	33.3333	2.6448			33.3333	2.6355			33.3333	2.6736
	33.8095	2.6414			33.8095	2.6318			33.8095	2.6708
	34.2857	2.6392			34.2857	2.629			34.2857	2.6668
	34.7619	2.6361			34.7619	2.6265			34.7619	2.6646
	34.7619	2.6333			34.7619	2.6225			34.7619	2.6603
	35.2381	2.6302			35.2381	2.6194			35.2381	2.6569
	35.7143	2.6283			35.7143	2.615			35.7143	2.6547
	36.1905	2.6246			36.1905	2.6116			36.1905	2.6513
	36.6667	2.6228			36.6667	2.6097			36.6667	2.6473
	36.6667	2.6187			36.6667	2.6066			36.6667	2.6445
	37.1429	2.6153			37.1429	2.6023			37.1429	2.6404
	37.6191	2.6128			37.6191	2.6004			37.6191	2.6376
	38.0952	2.6101			38.0952	2.597			38.0952	2.6342
	38.0952	2.607			38.5714	2.5939			38.5714	2.6296
	38.5714	2.6032			38.5714	2.5911			38.5714	2.6287
	39.0476	2.6008			39.0476	2.5874			39.0476	2.6243
	39.5238	2.598			39.5238	2.5853			39.5238	2.6218
	40	2.5942			40	2.5812			40	2.6184
	40	2.5911			40	2.5787			40	2.6141
	40.4762	2.5874			40.4762	2.5753			40.4762	2.6113
	40.9524	2.5843			40.9524	2.5725			40.9524	2.6088
	41.4286	2.5812			41.4286	2.5704			41.4286	2.6051
	41.4286	2.5787			41.9048	2.5667			41.9048	2.6017
	41.9048	2.576			41.9048	2.5636			41.9048	2.5995
	42.3809	2.5716			42.3809	2.5617			42.3809	2.597
	42.8571	2.5685			42.8571	2.558			42.8571	2.5936
	43.3333	2.5648			43.3333	2.5561			43.3333	2.5902
	43.3333	2.5626			43.3333	2.5521			43.3333	2.5877
	43.8095	2.5601			43.8095	2.5477			43.8095	2.5843
	44.2857	2.5564			44.2857	2.545			44.2857	2.5815
	44.7619	2.553			44.7619	2.5415			44.7619	2.5781
	45.2381	2.5493			45.2381	2.54			45.2381	2.5756
	45.2381	2.5453			45.2381	2.5375			45.2381	2.5725
	45.7143	2.5425			45.7143	2.535			45.7143	2.5707
	46.1905	2.5394			46.1905	2.5313			46.1905	2.5676
	46.6667	2.5366			46.6667	2.5295			46.6667	2.5654
	46.6667	2.5335			47.1429	2.5276			46.6667	2.5626
	47.1429	2.5304			47.1429	2.5257			47.1429	2.5605
	47.6191	2.5279			47.6191	2.5229			47.6191	2.5574
	48.0952	2.5248			48.0952	2.5208			48.0952	2.5555
	48.5714	2.5229			48.5714	2.5164			48.5714	2.5518
	48.5714	2.5192			48.5714	2.5158			48.5714	2.5484
	49.0476	2.5158			49.0476	2.513			49.0476	2.5459
	49.5238	2.5136			49.5238	2.5112			49.5238	2.5434
	50	2.5115			50	2.5093			50	2.5415
	50	2.509			50.4762	2.5068			50.4762	2.5394
	50.4762	2.5062			50.4762	2.5053			50.4762	2.5366
	50.9524	2.5043			50.9524	2.5037			50.9524	2.535
	51.4286	2.5012			51.4286	2.5016			51.4286	2.5313
	51.9048	2.5003			51.9048	2.5003			51.9048	2.5301
	51.9048	2.4984			51.9048	2.4981			51.9048	2.5282
	52.3809	2.4957			52.3809	2.496			52.3809	2.526
	52.8571	2.4929			52.8571	2.4944			52.8571	2.5242
	53.3333	2.4913			53.3333	2.4916			53.3333	2.5217
	53.8095	2.4891			53.8095	2.491			53.8095	2.5189
	53.8095	2.487			53.8095	2.4895			53.8095	2.5164
	54.2857	2.4857			54.2857	2.4867			54.2857	2.5155
	54.7619	2.4836			54.7619	2.4857			54.7619	2.5124
	55.2381	2.4814			55.2381	2.4836			55.2381	2.5105
	55.2381	2.4798			55.2381	2.4823			55.2381	2.5096
	55.7143	2.4786			55.7143	2.4805			55.7143	2.5068
	56.1905	2.4761			56.1905	2.4795			56.1905	2.5062
	56.6667	2.4755			56.6667	2.4783			56.6667	2.504
	57.1429	2.474			57.1429	2.4758			57.1429	2.5016
	57.1429	2.4712			57.1429	2.4758			57.1429	2.5009
	57.6191	2.4702			57.6191	2.4736			57.6191	2.4994
	58.0952	2.469			58.0952	2.4721			58.0952	2.4969
	58.5714	2.4668			58.5714	2.4709			58.5714	2.4957
	58.5714	2.465			58.5714	2.469			58.5714	2.4941
	59.0476	2.464			59.0476	2.4674			59.0476	2.4926
	59.5238	2.4622			59.5238	2.4659			59.5238	2.4913
	60	2.4609			60	2.465			60	2.4895
	60.4762	2.46			60.4762	2.4628			60.4762	2.4882
	60.4762	2.4588			60.4762	2.4612			60.4762	2.4864
	60.9524	2.4557			60.9524	2.46			60.9524	2.4851
	61.4286	2.4554			61.4286	2.4585			61.4286	2.4839
	61.9048	2.4535			61.9048	2.4557			61.9048	2.4814
	62.3809	2.4513			61.9048	2.4554			61.9048	2.4805
	62.3809	2.4501			62.3809	2.4516			62.3809	2.4786
	62.8571	2.4485			62.8571	2.4507			62.8571	2.4758
	63.3333	2.447			63.3333	2.4498			63.3333	2.4755
	63.8095	2.4457			63.8095	2.447			63.8095	2.4743
	63.8095	2.4448			63.8095	2.4464			63.8095	2.4718
	64.2857	2.4423			64.2857	2.4451			64.2857	2.4715
	64.7619	2.4411			64.7619	2.443			64.7619	2.4693
	65.2381	2.4399			65.2381	2.4411			65.2381	2.4668
	65.7143	2.4386			65.7143	2.4395			65.7143	2.4653
	65.7143	2.4361			65.7143	2.4371			65.7143	2.4637
	66.1905	2.4352			66.1905	2.4352			66.1905	2.4609
	66.6667	2.4337			66.6667	2.4349			66.6667	2.4606
	67.1429	2.4318			67.1429	2.4318			67.1429	2.4588
	67.1429	2.4306			67.1429	2.4309			67.1429	2.456
	67.6191	2.4299			67.6191	2.4293			67.6191	2.4554
	68.0952	2.4278			68.0952	2.4268			68.0952	2.4538
	68.5714	2.4262			68.5714	2.4256			68.5714	2.451
	69.0476	2.425			69.0476	2.4247			69.0476	2.4507
	69.0476	2.4222			69.0476	2.4209			69.0476	2.4492
	69.5238	2.4213			69.5238	2.4206			69.5238	2.4464
	70	2.4206			70	2.4188			70	2.4457
	70.4762	2.4182			70.4762	2.4169			70.4762	2.4448
	70.9524	2.4157			70.4762	2.4147			70.4762	2.4414
	70.9524	2.4154			70.9524	2.4141			70.9524	2.4414
	71.4286	2.4138			71.4286	2.4135			71.4286	2.4395
	71.9048	2.4138			71.9048	2.411			71.9048	2.438
	72.3809	2.412			72.3809	2.4092			72.3809	2.4358
	72.3809	2.4095			72.3809	2.407			72.3809	2.4343
	72.8571	2.4089			72.8571	2.4064			72.8571	2.4324
	73.3333	2.407			73.3333	2.4048			73.3333	2.4312
	73.8095	2.4058			73.8095	2.402			73.8095	2.4306
	74.2857	2.4048			74.2857	2.4008			74.2857	2.4287
	74.2857	2.4017			74.2857	2.3996			74.2857	2.4262
	74.7619	2.4005			74.7619	2.3974			74.7619	2.4256
	75.2381	2.4002			75.2381	2.3955			75.2381	2.4244
	75.7143	2.3989			75.7143	2.3943			75.7143	2.4219
	75.7143	2.3952			75.7143	2.3934			75.7143	2.4209
	76.1905	2.3952			76.1905	2.3915			76.1905	2.4194
	76.6667	2.3946			76.6667	2.3896			76.6667	2.4175
	77.1429	2.393			77.1429	2.3875			77.1429	2.4157
	77.1429	2.3915			77.6191	2.3865			77.6191	2.4154
	77.6191	2.3903			77.6191	2.3853			77.6191	2.4144
	78.0952	2.3893			78.0952	2.3837			78.0952	2.4141
	78.5714	2.3868			78.5714	2.3822			78.5714	2.412
	79.0476	2.3856			79.0476	2.381			79.0476	2.4107
	79.0476	2.3856			79.0476	2.3797			79.0476	2.4089
	79.5238	2.3831			79.5238	2.3782			79.5238	2.4076
	80	2.3819			80	2.3757			80	2.4067
	80.4762	2.381			80.4762	2.3754			80.4762	2.4061
	80.9524	2.3794			80.9524	2.3735			80.9524	2.4042
	80.9524	2.3791			80.9524	2.3713			80.9524	2.403
	81.4286	2.3766			81.4286	2.371			81.4286	2.4008
	81.9048	2.3754			81.9048	2.3698			81.9048	2.4002
	82.3809	2.3748			82.3809	2.3686			82.3809	2.3986
	82.3809	2.3729			82.8571	2.3661			82.3809	2.398
	82.8571	2.3713			82.8571	2.3661			82.8571	2.3955
	83.3333	2.371			83.3333	2.3651			83.3333	2.3952
	83.8095	2.3707			83.8095	2.3633			83.8095	2.394
	84.2857	2.3701			84.2857	2.3614			84.2857	2.3937
	84.2857	2.3664			84.2857	2.3611			84.2857	2.3909
	84.7619	2.3655			84.7619	2.3602			84.7619	2.3909
	85.2381	2.3655			85.2381	2.3586			85.2381	2.3899
	85.7143	2.3651			85.7143	2.3571			85.7143	2.389
	85.7143	2.362			85.7143	2.3562			86.1905	2.3881
	86.1905	2.3608			86.1905	2.3562			86.1905	2.3865
	86.6667	2.3605			86.6667	2.3546			86.6667	2.3859
	87.1429	2.3583			87.1429	2.3546			87.1429	2.385
	87.6191	2.3568			87.6191	2.3534			87.6191	2.385
	87.6191	2.3558			87.6191	2.3534			87.6191	2.3841
	88.0952	2.3549			88.0952	2.3512			88.0952	2.3822
	88.5714	2.3552			88.5714	2.35			88.5714	2.381
	89.0476	2.354			89.0476	2.3506			89.0476	2.3803
	89.5238	2.3527			89.5238	2.3493			89.5238	2.3794
	89.5238	2.3506			89.5238	2.3475			89.5238	2.3791
	90	2.35			90	2.3462			90	2.3772
	90.4762	2.3496			90.4762	2.3453			90.4762	2.3775
	90.9524	2.3472			90.9524	2.345			90.9524	2.3757
	90.9524	2.3462			91.4286	2.3444			90.9524	2.3748
	91.4286	2.3453			91.4286	2.3444			91.4286	2.3748
	91.9048	2.3444			91.9048	2.3428			91.9048	2.3741
	92.3809	2.3444			92.3809	2.3416			92.3809	2.3726
	92.3809	2.3431			92.8571	2.3416			92.8571	2.3713
	92.8571	2.3416			92.8571	2.34			92.8571	2.3713
	93.3333	2.34			93.3333	2.3397			93.3333	2.3707
	93.8095	2.3397			93.8095	2.3394			93.8095	2.3701
	94.2857	2.3391			94.2857	2.3388			94.2857	2.3704
	94.2857	2.3375			94.2857	2.3385			94.7619	2.3695
	94.7619	2.3375			94.7619	2.3372			94.7619	2.3682
	95.2381	2.3363			95.2381	2.3369			95.2381	2.3667
	95.7143	2.3351			95.7143	2.3363			95.7143	2.3661
	96.1905	2.3348			96.1905	2.3357			96.1905	2.3658
	96.1905	2.3326			96.1905	2.3344			96.1905	2.3655
	96.6667	2.331			96.6667	2.3344			96.6667	2.3639
	97.1429	2.3307			97.1429	2.3326			97.1429	2.3639
	97.6191	2.3304			97.6191	2.331			97.6191	2.362
	97.6191	2.3298			98.0952	2.3307			97.6191	2.3611
	98.0952	2.3292			98.0952	2.331			98.0952	2.3599
	98.5714	2.3273			98.5714	2.3301			98.5714	2.3599
	99.0476	2.327			99.0476	2.3298			99.0476	2.3596
	99.5238	2.3255			99.5238	2.3295			99.5238	2.3599
	99.5238	2.3248			99.5238	2.3292			99.5238	2.3574
	100	2.3242			100	2.3279			100	2.3571
	100.476	2.3233			100.476	2.3273			100.476	2.3565
	100.952	2.323			100.952	2.3264			100.952	2.3555
	100.952	2.3224			101.429	2.3258			101.429	2.3558
	101.429	2.3208			101.429	2.3251			101.429	2.3549
	101.905	2.3202			101.905	2.3245			101.905	2.3546
	102.381	2.3193			102.381	2.3248			102.381	2.3537
	102.857	2.3189			102.857	2.3233			102.857	2.3537
	102.857	2.318			102.857	2.3227			103.333	2.3534
	103.333	2.318			103.333	2.322			103.333	2.3534
	103.81	2.3168			103.81	2.3217			103.81	2.3521
	104.286	2.3149			104.286	2.3208			104.286	2.3503
	104.762	2.3146			104.762	2.3205			104.762	2.3506
	104.762	2.314			104.762	2.3199			104.762	2.3496
	105.238	2.3137			105.238	2.3202			105.238	2.349
	105.714	2.3127			105.714	2.3202			105.714	2.349
	106.19	2.3121			106.19	2.3193			106.19	2.3465
	106.19	2.3115			106.19	2.3186			106.667	2.3459
	106.667	2.3106			106.667	2.3171			106.667	2.3456
	107.143	2.3103			107.143	2.3174			107.143	2.3459
	107.619	2.3096			107.619	2.3158			107.619	2.345
	108.095	2.309			108.095	2.3149			108.095	2.3444
	108.095	2.3075			108.095	2.3146			108.095	2.3447
	108.571	2.3069			108.571	2.3143			108.571	2.3441
	109.048	2.3069			109.048	2.3146			109.048	2.3428
	109.524	2.3056			109.524	2.3143			109.524	2.3422
	109.524	2.3059			110	2.3137			110	2.3416
	110	2.3044			110	2.3131			110	2.341
	110.476	2.3047			110.476	2.3118			110.476	2.3403
	110.952	2.3044			110.952	2.3118			110.952	2.3394
	111.429	2.3044			111.429	2.3106			111.429	2.3391
	111.429	2.3041			111.429	2.3106			111.429	2.3385
	111.905	2.3025			111.905	2.31			111.905	2.3379
	112.381	2.3016			112.381	2.31			112.381	2.3372
	112.857	2.3007			112.857	2.31			112.857	2.3369
	113.333	2.3007			113.333	2.3093			113.333	2.3357
	113.333	2.3003			113.333	2.3093			113.333	2.3354
	113.81	2.2997			113.81	2.3072			113.81	2.3354
	114.286	2.3			114.286	2.3078			114.286	2.3351
	114.762	2.3			114.762	2.3062			114.762	2.3341
	114.762	2.3			114.762	2.3056			114.762	2.3335
	115.238	2.2997			115.238	2.3059			115.238	2.3313
	115.714	2.2985			115.714	2.305			115.714	2.3304
	116.19	2.2972			116.19	2.3053			116.19	2.3301
	116.667	2.2966			116.667	2.3044			116.667	2.3301
	116.667	2.296			116.667	2.3041			116.667	2.3298
	117.143	2.2948			117.143	2.3038			117.143	2.3292
	117.619	2.2948			117.619	2.3041			117.619	2.3286
	118.095	2.2948			118.095	2.3034			118.095	2.3279
	118.095	2.2948			118.571	2.3031			118.095	2.327
	118.571	2.2948			118.571	2.3019			118.571	2.3258
	119.048	2.2941			119.048	2.301			119.048	2.3264
	119.524	2.2938			119.524	2.3007			119.524	2.3248
	120	2.2932			120	2.3			120	2.3251
	120	2.2929			120	2.3			120	2.3239
	120.476	2.292			120.476	2.3			120.476	2.3239
	120.952	2.291			120.952	2.3			120.952	2.3227
	121.429	2.2904			121.429	2.3003			121.429	2.323
	121.905	2.2901			121.905	2.2991			121.905	2.3214
	121.905	2.2898			121.905	2.2966			121.905	2.3205
	122.381	2.2895			122.381	2.2954			122.381	2.3196
	122.857	2.2895			122.857	2.2957			122.857	2.3202
	123.333	2.2898			123.333	2.2948			123.333	2.3193
	123.333	2.2892			123.333	2.2948			123.333	2.3189
	123.81	2.2892			123.81	2.2951			123.81	2.3177
	124.286	2.2886			124.286	2.2951			124.286	2.3162
	124.762	2.2879			124.762	2.2935			124.762	2.3152
	124.762	2.2876			125.238	2.2926			125.238	2.3149
	125.238	2.2873			125.238	2.2917			125.238	2.3146
	125.714	2.2858			125.714	2.2917			125.714	2.3143
	126.19	2.2867			126.19	2.2901			126.19	2.3137
	126.667	2.2861			126.667	2.2898			126.667	2.3127
	126.667	2.2845			126.667	2.2901			126.667	2.3118
	127.143	2.2852			127.143	2.2895			127.143	2.3112
	127.619	2.2845			127.619	2.2886			127.619	2.3106
	128.095	2.2845			128.095	2.2879			128.095	2.3103
	128.571	2.2845			128.571	2.287			128.571	2.3093
	128.571	2.2845			128.571	2.2852			128.571	2.3084
	129.048	2.2842			129.048	2.2848			129.048	2.3075
	129.524	2.2836			129.524	2.2848			129.524	2.3059
	130	2.283			130	2.2842			130	2.3069
	130	2.2817			130	2.2842			130	2.305
	130.476	2.2817			130.476	2.2833			130.476	2.3053
	130.952	2.2821			130.952	2.2817			130.952	2.3047
	131.429	2.2817			131.429	2.2821			131.429	2.3041
	131.905	2.2817			131.905	2.2814			131.905	2.3038
	131.905	2.2814			131.905	2.2805			131.905	2.3031
	132.381	2.2805			132.381	2.2799			132.381	2.3022
	132.857	2.2802			132.857	2.2786			132.857	2.3007
	133.333	2.2799			133.333	2.2783			133.333	2.3003
	133.333	2.2796			133.81	2.2768			133.81	2.3
	133.81	2.2793			133.81	2.2765			133.81	2.3003
	134.286	2.2786			134.286	2.2765			134.286	2.2982
	134.762	2.278			134.762	2.2755			134.762	2.2963
	135.238	2.278			135.238	2.2743			135.238	2.296
	135.238	2.2777			135.238	2.2737			135.238	2.2954
	135.714	2.2774			135.714	2.2731			135.714	2.2948
	136.19	2.2765			136.19	2.2709			136.19	2.2938
	136.667	2.2759			136.667	2.2712			136.667	2.2923
	136.667	2.2752			137.143	2.27			136.667	2.292
	137.143	2.2752			137.143	2.2703			137.143	2.2901
	137.619	2.2749			137.619	2.2693			137.619	2.2898
	138.095	2.2743			138.095	2.2684			138.095	2.2892
	138.571	2.2743			138.571	2.2681			138.571	2.2886
	138.571	2.2737			138.571	2.2666			138.571	2.2873
	139.048	2.2731			139.048	2.2662			139.048	2.2852
	139.524	2.2721			139.524	2.2656			139.524	2.2848
	140	2.2712			140	2.265			140	2.2842
	140.476	2.2715			140.476	2.2635			140.476	2.2842
	140.476	2.2706			140.476	2.2628			140.476	2.283
	140.952	2.2706			140.952	2.2616			140.952	2.2821
	141.429	2.27			141.429	2.261			141.429	2.2814
	141.905	2.2697			141.905	2.26			141.905	2.2805
	141.905	2.2703			142.381	2.2594			142.381	2.2799
	142.381	2.2693			142.381	2.2591			142.381	2.2783
	142.857	2.2681			142.857	2.2579			142.857	2.2777
	143.333	2.2669			143.333	2.2576			143.333	2.2765
	143.81	2.2666			143.81	2.2563			143.81	2.2759
	143.81	2.2669			143.81	2.256			143.81	2.2752
	144.286	2.2669			144.286	2.2548			144.286	2.2734
	144.762	2.2659			144.762	2.2548			144.762	2.2718
	145.238	2.2656			145.238	2.2548			145.238	2.2706
	145.238	2.2653			145.714	2.2538			145.714	2.27
	145.714	2.2644			145.714	2.2538			145.714	2.2697
	146.19	2.2641			146.19	2.2532			146.19	2.2681
	146.667	2.2635			146.667	2.2514			146.667	2.2662
	147.143	2.2631			147.143	2.2498			147.143	2.2666
	147.143	2.2622			147.143	2.2495			147.143	2.2656
	147.619	2.2607			147.619	2.2495			147.619	2.265
	148.095	2.2613			148.095	2.2489			148.095	2.2631
	148.571	2.2604			148.571	2.248			148.571	2.2622
	148.571	2.26			149.048	2.2467			149.048	2.2613
	149.048	2.2597			149.048	2.2455			149.048	2.2597
	149.524	2.2585			149.524	2.2449			149.524	2.2591
	150	2.2582			150	2.2442			150	2.2579
	150.476	2.2579			150.476	2.2439			150.476	2.2573
	150.476	2.2569			150.952	2.2436			150.476	2.256
	150.952	2.2557			150.952	2.2424			150.952	2.2551
	151.429	2.2566			151.429	2.2408			151.429	2.2551
	151.905	2.2557			151.905	2.2396			151.905	2.2535
	151.905	2.2551			152.381	2.2396			152.381	2.2538
	152.381	2.2542			152.381	2.2396			152.381	2.2511
	152.857	2.2538			152.857	2.2393			152.857	2.2495
	153.333	2.2526			153.333	2.2387			153.333	2.2495
	153.81	2.2514			153.81	2.2383			153.81	2.248
	153.81	2.2514			154.286	2.2374			154.286	2.2473
	154.286	2.2495			154.286	2.2359			154.286	2.2449
	154.762	2.2495			154.762	2.2352			154.762	2.2445
	155.238	2.2489			155.238	2.2346			155.238	2.2439
	155.714	2.247			155.714	2.2343			155.714	2.2433
	155.714	2.2467			155.714	2.234			155.714	2.2399
	156.19	2.2442			156.19	2.2325			156.19	2.2393
	156.667	2.2445			156.667	2.2318			156.667	2.2393
	157.143	2.2439			157.143	2.2315			157.143	2.2393
	157.143	2.2436			157.619	2.2303			157.619	2.238
	157.619	2.243			157.619	2.23			157.619	2.2362
	158.095	2.2402			158.095	2.2287			158.095	2.2352
	158.571	2.2399			158.571	2.229			158.571	2.2346
	159.048	2.2393			159.048	2.2284			159.048	2.2337
	159.048	2.2393			159.524	2.2278			159.048	2.2321
	159.524	2.2387			159.524	2.2269			159.524	2.2318
	160	2.2374			160	2.2266			160	2.23
	160.476	2.2365			160.476	2.2256			160.476	2.2294
	160.476	2.2352			160.952	2.2247			160.952	2.2281
	160.952	2.2346			160.952	2.2232			160.952	2.2284
	161.429	2.2334			161.429	2.2222			161.429	2.2281
	161.905	2.2318			161.905	2.2207			161.905	2.2259
	162.381	2.2315			162.381	2.2197			162.381	2.2253
	162.381	2.2306			162.381	2.2197			162.381	2.2247
	162.857	2.2297			162.857	2.2191			162.857	2.2232
	163.333	2.2284			163.333	2.2188			163.333	2.2228
	163.81	2.2278			163.81	2.2179			163.81	2.2213
	164.286	2.2281			164.286	2.217			164.286	2.2191
	164.286	2.2266			164.286	2.2157			164.286	2.2194
	164.762	2.2256			164.762	2.2148			164.762	2.2188
	165.238	2.2247			165.238	2.2135			165.238	2.2173
	165.714	2.2238			165.714	2.2129			165.714	2.2166
	165.714	2.2216			166.19	2.2129			165.714	2.2154
	166.19	2.2204			166.19	2.2123			166.19	2.2145
	166.667	2.2194			166.667	2.2108			166.667	2.2126
	167.143	2.2188			167.143	2.2101			167.143	2.2126
	167.619	2.2188			167.619	2.2092			167.619	2.2108
	167.619	2.2176			168.095	2.2086			167.619	2.2111
	168.095	2.216			168.095	2.208			168.095	2.2095
	168.571	2.2151			168.571	2.2064			168.571	2.2089
	169.048	2.2132			169.048	2.2042			169.048	2.2083
	169.048	2.2129			169.524	2.2049			169.524	2.207
	169.524	2.2123			169.524	2.2046			169.524	2.2055
	170	2.2104			170	2.2042			170	2.2039
	170.476	2.2092			170.476	2.2018			170.476	2.2042
	170.952	2.2086			170.952	2.2005			170.952	2.203
	170.952	2.2083			170.952	2.1999			170.952	2.2011
	171.429	2.207			171.429	2.199			171.429	2.2002
	171.905	2.2042			171.905	2.1984			171.905	2.1993
	172.381	2.2046			172.381	2.1965			172.381	2.1984
	172.381	2.2039			172.857	2.1956			172.857	2.1974
	172.857	2.2027			172.857	2.1949			172.857	2.1962
	173.333	2.2008			173.333	2.1943			173.333	2.1946
	173.81	2.199			173.81	2.1937			173.81	2.1943
	174.286	2.1984			174.286	2.1925			174.286	2.1931
	174.286	2.1974			174.286	2.1918			174.762	2.1925
	174.762	2.1962			174.762	2.1915			174.762	2.1918
	175.238	2.1946			175.238	2.1906			175.238	2.1903
	175.714	2.194			175.714	2.1897			175.714	2.1887
	176.19	2.1934			176.19	2.1884			176.19	2.1884
	176.19	2.1922			176.19	2.1872			176.19	2.1869
	176.667	2.1912			176.667	2.1863			176.667	2.1853
	177.143	2.19			177.143	2.1853			177.143	2.185
	177.619	2.1887			177.619	2.1838			177.619	2.1835
	177.619	2.1881			178.095	2.1835			177.619	2.1835
	178.095	2.1866			178.095	2.1835			178.095	2.1825
	178.571	2.1856			178.571	2.1822			178.571	2.1813
	179.048	2.1841			179.048	2.1804			179.048	2.1801
	179.524	2.1838			179.524	2.1797			179.524	2.1788
	179.524	2.1838			179.524	2.1794			179.524	2.1785
	180	2.1825			180	2.1785			180	2.177
	180.476	2.1813			180.476	2.177			180.476	2.1751
	180.952	2.1801			180.952	2.1751			180.952	2.1742
	180.952	2.1797			181.429	2.1751			181.429	2.1742
	181.429	2.1788			181.429	2.1742			181.429	2.172
	181.905	2.177			181.905	2.1729			181.905	2.1704
	182.381	2.1754			182.381	2.1717			182.381	2.1689
	182.857	2.1748			182.857	2.1711			182.857	2.168
	182.857	2.1742			182.857	2.1701			182.857	2.1673
	183.333	2.1723			183.333	2.1695			183.333	2.1661
	183.81	2.1714			183.81	2.168			183.81	2.1642
	184.286	2.1704			184.286	2.1667			184.286	2.1636
	184.286	2.1701			184.762	2.1655			184.762	2.1633
	184.762	2.1686			184.762	2.1652			184.762	2.1627
	185.238	2.167			185.238	2.1642			185.238	2.1596
	185.714	2.1655			185.714	2.163			185.714	2.159
	186.19	2.1646			186.19	2.1624			186.19	2.1584
	186.19	2.1639			186.667	2.1611			186.19	2.1574
	186.667	2.1636			186.667	2.1584			186.667	2.1559
	187.143	2.1627			187.143	2.1587			187.143	2.1546
	187.619	2.1608			187.619	2.1577			187.619	2.1537
	187.619	2.1602			188.095	2.1562			188.095	2.1528
	188.095	2.1584			188.095	2.1556			188.095	2.1509
	188.571	2.1577			188.571	2.154			188.571	2.1503
	189.048	2.1562			189.048	2.1537			189.048	2.1484
	189.524	2.1553			189.524	2.1525			189.524	2.1475
	189.524	2.1537			190	2.1512			190	2.1469
	190	2.1537			190	2.1487			190	2.145
	190.476	2.1528			190.476	2.1484			190.476	2.1429
	190.952	2.1512			190.952	2.1475			190.952	2.1429
	191.429	2.15			191.429	2.1463			191.429	2.1416
	191.429	2.1484			191.429	2.1444			191.429	2.1416
	191.905	2.1478			191.905	2.1432			191.905	2.1398
	192.381	2.1466			192.381	2.1425			192.381	2.1382
	192.857	2.1447			192.857	2.141			192.857	2.1363
	192.857	2.1444			193.333	2.1391			193.333	2.136
	193.333	2.1435			193.333	2.1379			193.333	2.1345
	193.81	2.1429			193.81	2.1367			193.81	2.1332
	194.286	2.1413			194.286	2.136			194.286	2.1314
	194.762	2.1401			194.762	2.1342			194.762	2.1298
	194.762	2.1398			194.762	2.1329			194.762	2.1295
	195.238	2.1382			195.238	2.1314			195.238	2.1277
	195.714	2.137			195.714	2.1305			195.714	2.1261
	196.19	2.1357			196.19	2.1283			196.19	2.1252
	196.19	2.1348			196.667	2.1264			196.667	2.1246
	196.667	2.1339			196.667	2.1252			196.667	2.1239
	197.143	2.1329			197.143	2.1233			197.143	2.1218
	197.619	2.1305			197.619	2.1224			197.619	2.1202
	198.095	2.1305			198.095	2.1218			198.095	2.1193
	198.095	2.1292			198.571	2.1193			198.095	2.1187
	198.571	2.1267			198.571	2.1184			198.571	2.1159
	199.048	2.1255			199.048	2.1162			199.048	2.1143
	199.524	2.1246			199.524	2.115			199.524	2.1131
	200	2.1236			200	2.114			200	2.1125
	200	2.1236			200	2.1122			200	2.1112
	200.476	2.1218			200.476	2.1109			200.476	2.1094
	200.952	2.1208			200.952	2.1094			200.952	2.1081
	201.429	2.1199			201.429	2.1078			201.429	2.1075
	201.429	2.1187			201.905	2.106			201.429	2.106
	201.905	2.1165			201.905	2.105			201.905	2.1047
	202.381	2.1153			202.381	2.1035			202.381	2.1022
	202.857	2.1143			202.857	2.1013			202.857	2.1004
	203.333	2.1137			203.333	2.0995			203.333	2.0995
	203.333	2.1128			203.333	2.0985			203.333	2.0982
	203.81	2.1106			203.81	2.096			203.81	2.096
	204.286	2.1094			204.286	2.0954			204.286	2.0954
	204.762	2.1081			204.762	2.0933			204.762	2.0939
	204.762	2.1081			205.238	2.0914			205.238	2.0917
	205.238	2.1057			205.238	2.0895			205.238	2.0902
	205.714	2.1057			205.714	2.0874			205.714	2.0883
	206.19	2.1041			206.19	2.0864			206.19	2.0871
	206.19	2.1029			206.667	2.0843			206.667	2.0846
	206.667	2.1013			206.667	2.0827			206.667	2.083
	207.143	2.1001			207.143	2.0818			207.143	2.0815
	207.619	2.0988			207.619	2.0802			207.619	2.0802
	208.095	2.0976			208.095	2.0774			208.095	2.0781
	208.095	2.0951			208.571	2.0753			208.571	2.0753
	208.571	2.0945			208.571	2.0747			208.571	2.074
	209.048	2.0929			209.048	2.0731			209.048	2.0722
	209.524	2.0917			209.524	2.0712			209.524	2.07
	210	2.0905			210	2.0694			210	2.0688
	210	2.0883			210.476	2.0678			210	2.065
	210.476	2.0874			210.476	2.066			210.476	2.0638
	210.952	2.0867			210.952	2.0644			210.952	2.0604
	211.429	2.0849			211.429	2.0619			211.429	2.0585
	211.429	2.084			211.905	2.0607			211.905	2.0554
	211.905	2.0824			211.905	2.0582			211.905	2.0539
	212.381	2.0809			212.381	2.0557			212.381	2.0505
	212.857	2.0809			212.857	2.0551			212.857	2.0489
	213.333	2.079			213.333	2.0539			213.333	2.0458
	213.333	2.0771			213.81	2.0511			213.333	2.0437
	213.81	2.0753			213.81	2.0489			213.81	2.0402
	214.286	2.0747			214.286	2.0474			214.286	2.0371
	214.762	2.0737			214.762	2.0449			214.762	2.0356
	214.762	2.0722			215.238	2.0443			215.238	2.0325
	215.238	2.0706			215.238	2.0421			215.238	2.0291
	215.714	2.0688			215.714	2.0393			215.714	2.0263
	216.19	2.0675			216.19	2.0381			216.19	2.0238
	216.667	2.0663			216.667	2.0365			216.667	2.0198
	216.667	2.0647			217.143	2.0344			217.143	2.0167
	217.143	2.0632			217.143	2.0325			217.143	2.0136
	217.619	2.0623			217.619	2.0303			217.619	2.0111
	218.095	2.0607			218.095	2.0291			218.095	2.0071
	218.571	2.0588			218.571	2.0272			218.571	2.004
	218.571	2.0567			219.048	2.026			218.571	2.0012
	219.048	2.0551			219.048	2.0238			219.048	1.9968
	219.524	2.0536			219.524	2.0223			219.524	1.9944
	220	2.0514			220	2.0201			220	1.99
	220	2.0495			220.476	2.0179			220.476	1.9866
	220.476	2.0483			220.476	2.0151			220.476	1.9816
	220.952	2.0464			220.952	2.0139			220.952	1.9779
	221.429	2.0446			221.429	2.0123			221.429	1.9739
	221.905	2.0427			221.905	2.0099			221.905	1.9696
	221.905	2.0406			222.381	2.008			221.905	1.9655
	222.381	2.0378			222.381	2.0061			222.381	1.9606
	222.857	2.0368			222.857	2.0037			222.857	1.9565
	223.333	2.035			223.333	2.0024			223.333	1.9534
	223.333	2.0334			223.81	1.9996			223.81	1.9485
	223.81	2.0309			223.81	1.9978			223.81	1.9438
	224.286	2.0291			224.286	1.9953			224.286	1.9386
	224.762	2.0266			224.762	1.9937			224.762	1.9339
	225.238	2.0241			225.238	1.9919			225.238	1.9293
	225.238	2.0229			225.714	1.9891			225.714	1.9234
	225.714	2.0204			225.714	1.9866			225.714	1.919
	226.19	2.0176			226.19	1.9844			226.19	1.9138
	226.667	2.0151			226.667	1.9807			226.667	1.9082
	226.667	2.0136			227.143	1.9795			227.143	1.902
	227.143	2.0108			227.619	1.9754			227.143	1.8961
	227.619	2.0083			227.619	1.9733			227.619	1.8914
	228.095	2.0068			228.095	1.9714			228.095	1.8849
	228.571	2.004			228.571	1.9689			228.571	1.879
	228.571	2.0024			229.048	1.9655			229.048	1.8728
	229.048	1.9996			229.048	1.9624			229.048	1.8648
	229.524	1.9968			229.524	1.9606			229.524	1.8601
	230	1.9947			230	1.9572			230	1.8533
	230.476	1.9928			230.476	1.9541			230.476	1.8468
	230.476	1.9894			230.476	1.9516			230.476	1.8418
	230.952	1.9866			230.952	1.9488			230.952	1.8344
	231.429	1.9844			231.429	1.9438			231.429	1.8279
	231.905	1.9807			231.905	1.942			231.905	1.8211
	231.905	1.9789			232.381	1.9382			232.381	1.8136
	232.381	1.9754			232.381	1.9345			232.381	1.8083
	232.857	1.9723			232.857	1.932			232.857	1.8021
	233.333	1.9702			233.333	1.9283			233.333	1.7947
	233.81	1.9683			233.81	1.9243			233.81	1.7879
	233.81	1.9643			234.286	1.9227			234.286	1.7789
	234.286	1.9609			234.286	1.9178			234.286	1.7736
	234.762	1.9584			234.762	1.9147			234.762	1.7668
	235.238	1.955			235.238	1.91			235.238	1.7597
	235.238	1.9534			235.714	1.9054			235.714	1.7529
	235.714	1.9497			235.714	1.9029			235.714	1.7463
	236.19	1.9472			236.19	1.8979			236.19	1.7401
	236.667	1.9435			236.667	1.8936			236.667	1.7343
	237.143	1.9398			237.143	1.889			237.143	1.7274
	237.143	1.9364			237.619	1.8855			237.619	1.72
	237.619	1.933			237.619	1.8812			237.619	1.7122
	238.095	1.9289			238.095	1.8762			238.095	1.7057
	238.571	1.9255			238.571	1.8716			238.571	1.6983
	239.048	1.9234			239.048	1.8672			239.048	1.6927
	239.048	1.9193			239.048	1.8626			239.048	1.6853
	239.524	1.9156			239.524	1.8583			239.524	1.6797
	240	1.9119			240	1.853			240	1.6719
	240.476	1.9082			240.476	1.848			240.476	1.6654
	240.476	1.9041			240.952	1.8437			240.952	1.6583
	240.952	1.9004			240.952	1.8378			240.952	1.6509
	241.429	1.8967			241.429	1.8328			241.429	1.644
	241.905	1.893			241.905	1.8266			241.905	1.636
	242.381	1.8883			242.381	1.8204			242.381	1.6288
	242.381	1.8849			242.857	1.8155			242.857	1.6205
	242.857	1.8809			242.857	1.8099			242.857	1.6133
	243.333	1.8769			243.333	1.8049			243.333	1.6068
	243.81	1.8731			243.81	1.7994			243.81	1.5991
	243.81	1.8685			244.286	1.7935			244.286	1.5916
	244.286	1.8638			244.286	1.7879			244.286	1.5836
	244.762	1.8604			244.762	1.7811			244.762	1.5758
	245.238	1.8558			245.238	1.7739			245.238	1.5681
	245.714	1.8524			245.714	1.7693			245.714	1.5616
	245.714	1.848			246.19	1.7634			246.19	1.5535
	246.19	1.8431			246.19	1.7581			246.19	1.5473
	246.667	1.8387			246.667	1.751			246.667	1.5411
	247.143	1.8341			247.143	1.7445			247.143	1.5337
	247.143	1.8288			247.619	1.7389			247.619	1.5268
	247.619	1.8242			247.619	1.7333			247.619	1.5197
	248.095	1.8198			248.095	1.7277			248.095	1.5126
	248.571	1.8164			248.571	1.72			248.571	1.5076
	249.048	1.8096			249.048	1.7135			249.048	1.5008
	249.048	1.8059			249.524	1.7082			249.524	1.4955
	249.524	1.8012			249.524	1.7001			249.524	1.4906
	250	1.7953			250	1.6943			250	1.4853
	250.476	1.7919			250.476	1.6881			250.476	1.4782
	250.476	1.7863			250.952	1.6822			250.952	1.4732
	250.952	1.7808			250.952	1.6744			250.952	1.4683
	251.429	1.7752			251.429	1.6685			251.429	1.4633
	251.905	1.769			251.905	1.662			251.905	1.459
	252.381	1.7656			252.381	1.6552			252.381	1.4534
	252.381	1.7606			252.857	1.6499			252.857	1.45
	252.857	1.7538			252.857	1.6428			252.857	1.4453
	253.333	1.7488			253.333	1.6354			253.333	1.4407
	253.81	1.7429			253.81	1.6301			253.81	1.4366
	254.286	1.738			254.286	1.6233			254.286	1.4317
	254.286	1.7339			254.762	1.6155			254.286	1.427
	254.762	1.7284			254.762	1.609			254.762	1.4227
	255.238	1.7228			255.238	1.6031			255.238	1.418
	255.714	1.7178			255.714	1.5951			255.714	1.4131
	255.714	1.711			256.19	1.5892			256.19	1.4081
	256.19	1.707			256.19	1.583			256.19	1.4044
	256.667	1.7005			256.667	1.5768			256.667	1.3991
	257.143	1.6955			257.143	1.5693			257.143	1.3942
	257.619	1.6874			257.619	1.5631			257.619	1.3898
	257.619	1.6837			257.619	1.5572			258.095	1.3864
	258.095	1.6766			258.095	1.5504			258.095	1.3818
	258.571	1.6713			258.571	1.5439			258.571	1.3768
	259.048	1.6664			259.048	1.5377			259.048	1.3712
	259.048	1.6602			259.524	1.5324			259.524	1.3675
	259.524	1.6543			259.524	1.5259			259.524	1.3628
	260	1.6481			260	1.5203			260	1.3576
	260.476	1.6422			260.476	1.5135			260.476	1.3529
	260.952	1.6366			260.952	1.5076			260.952	1.3477
	260.952	1.6298			261.429	1.5017			261.429	1.3427
	261.429	1.6248			261.429	1.4958			261.429	1.3374
	261.905	1.6186			261.905	1.4896			261.905	1.3325
	262.381	1.6118			262.381	1.4831			262.381	1.3272
	262.857	1.6059			262.857	1.4766			262.857	1.3222
	262.857	1.6013			263.333	1.4701			262.857	1.3176
	263.333	1.5957			263.333	1.4648			263.333	1.312
	263.81	1.5889			263.81	1.459			263.81	1.3064
	264.286	1.5833			264.286	1.4531			264.286	1.3008
	264.286	1.578			264.762	1.4459			264.762	1.2937
	264.762	1.5721			264.762	1.4407			264.762	1.2888
	265.238	1.5665			265.238	1.4345			265.238	1.2832
	265.714	1.5609			265.714	1.4276			265.714	1.2767
	266.19	1.5547			266.19	1.423			266.19	1.2714
	266.19	1.5489			266.19	1.4156			266.667	1.2658
	266.667	1.5436			266.667	1.4081			266.667	1.2599
	267.143	1.538			267.143	1.4025			267.143	1.2525
	267.619	1.5337			267.619	1.3954			267.619	1.2472
	267.619	1.5275			268.095	1.3892			268.095	1.2419
	268.095	1.5228			268.095	1.3833			268.095	1.2357
	268.571	1.5172			268.571	1.3774			268.571	1.2298
	269.048	1.5107			269.048	1.3709			269.048	1.2224
	269.524	1.5051			269.524	1.3632			269.524	1.2165
	269.524	1.5008			270	1.357			269.524	1.2106
	270	1.4955			270	1.3511			270	1.2044
	270.476	1.4909			270.476	1.3436			270.476	1.1976
	270.952	1.4841			270.952	1.3371			270.952	1.1908
	271.429	1.4797			271.429	1.3284			271.429	1.1843
	271.429	1.4738			271.429	1.3232			271.429	1.1784
	271.905	1.4686			271.905	1.317			271.905	1.1713
	272.381	1.4636			272.381	1.307			272.381	1.1657
	272.857	1.459			272.857	1.3021			272.857	1.1589
	272.857	1.454			273.333	1.2934			273.333	1.1527
	273.333	1.4481			273.333	1.2869			273.333	1.1471
	273.81	1.4425			273.81	1.2791			273.81	1.1399
	274.286	1.4385			274.286	1.2723			274.286	1.1331
	274.286	1.4329			274.762	1.2655			274.762	1.1275
	274.762	1.4276			274.762	1.2578			274.762	1.1217
	275.238	1.4227			275.238	1.2506			275.238	1.1158
	275.714	1.4171			275.714	1.2426			275.714	1.1089
	276.19	1.4112			276.19	1.2354			276.19	1.1021
	276.19	1.4053			276.667	1.2277			276.667	1.0965
	276.667	1.401			276.667	1.2212			276.667	1.091
	277.143	1.3951			277.143	1.2131			277.143	1.0848
	277.619	1.3889			277.619	1.206			277.619	1.0779
	277.619	1.3852			278.095	1.1992			278.095	1.0733
	278.095	1.3799			278.095	1.1911			278.095	1.0665
	278.571	1.374			278.571	1.1843			278.571	1.0603
	279.048	1.3684			279.048	1.1753			279.048	1.0556
	279.524	1.3625			279.524	1.1675			279.524	1.0488
	279.524	1.357			280	1.1604			280	1.0429
	280	1.3523			280	1.1527			280	1.0383
	280.476	1.3461			280.476	1.1455			280.476	1.0324
	280.952	1.3411			280.952	1.1372			280.952	1.0262
	281.429	1.3343			281.429	1.1303			281.429	1.0193
	281.429	1.3281			281.905	1.1223			281.905	1.0141
	281.905	1.3232			281.905	1.1148			281.905	1.0079
	282.381	1.317			282.381	1.1068			282.381	1.0014
	282.857	1.3114			282.857	1.1			282.381	0.9998
	282.857	1.3049			283.333	1.0919			282.381	0.9998
	283.333	1.2981			283.333	1.0841			--
	283.81	1.2922			283.81	1.0767			0	1.144
	284.286	1.285			284.286	1.0693			0.95238	1.4063
	284.762	1.2791			284.762	1.0621			1.90476	1.5355
	284.762	1.2723			285.238	1.0541			2.38095	1.6071
	285.238	1.2674			285.238	1.0469			2.85714	1.6921
	285.714	1.2602			285.714	1.0407			3.80952	1.7618
	286.19	1.2528			286.19	1.0327			4.28571	1.8186
	286.667	1.2469			286.667	1.0252			5.2381	1.8756
	286.667	1.2407			286.667	1.0178			6.19048	1.9258
	287.143	1.2336			287.143	1.0104			6.66667	1.9686
	287.619	1.2267			287.619	1.0042			7.61905	2.0089
	288.095	1.219			288.095	1.0001			8.09524	2.043
	288.095	1.2119			288.095	1.0001			9.04762	2.0793
	288.571	1.206			--				9.52381	2.106
	289.048	1.1998			0	1.1145			10.4762	2.1301
	289.524	1.192			0.47619	1.2953			10.9524	2.1497
	290	1.1846			0.95238	1.3805			11.9048	2.1698
	290	1.1768			0.95238	1.4472			12.8571	2.1866
	290.476	1.1706			1.42857	1.5082			13.3333	2.2027
	290.952	1.1632			1.90476	1.5634			14.2857	2.2154
	291.429	1.1558			2.38095	1.6096			14.7619	2.2287
	291.429	1.1477			2.85714	1.6536			15.7143	2.2396
	291.905	1.1403			2.85714	1.6924			16.1905	2.2535
	292.381	1.1325			3.33333	1.725			17.1429	2.2619
	292.857	1.1238			3.80952	1.7541			17.6191	2.2703
	293.333	1.1173			4.28571	1.7854			18.5714	2.2802
	293.333	1.1093			4.28571	1.8183			19.5238	2.287
	293.81	1.1018			4.7619	1.844			20	2.2941
	294.286	1.095			5.2381	1.8694			20.9524	2.3022
	294.762	1.0869			5.71429	1.8921			21.4286	2.3072
	294.762	1.0807			6.19048	1.9147			22.3809	2.3137
	295.238	1.073			6.19048	1.9361			22.8571	2.3193
	295.714	1.0649			6.66667	1.9547			23.8095	2.3242
	296.19	1.0575			7.14286	1.9736			24.2857	2.3292
	296.667	1.0491			7.61905	1.9906			25.2381	2.3338
	296.667	1.0417			7.61905	2.0068			26.1905	2.3385
	297.143	1.0358			8.09524	2.0238			26.6667	2.3422
	297.619	1.0271			8.57143	2.0381			27.6191	2.3459
	298.095	1.0197			9.04762	2.0502			28.0952	2.3493
	298.571	1.0122			9.52381	2.0638			29.0476	2.3537
	298.571	1.0045			9.52381	2.075			29.5238	2.3552
	299.048	0.9998			10	2.0855			30.4762	2.3596
	299.048	0.9998			10.4762	2.0964			30.9524	2.363
	--				10.9524	2.1066			31.9048	2.3655
	0	1.1558			10.9524	2.115			32.8571	2.3692
	0.47619	1.2602			11.4286	2.1243			33.3333	2.3707
	0.95238	1.3731			11.9048	2.1323			34.2857	2.3735
	0.95238	1.4478			12.381	2.1407			34.7619	2.3754
	1.42857	1.512			12.8571	2.1463			35.7143	2.3788
	1.90476	1.5672			12.8571	2.1543			36.1905	2.3803
	2.38095	1.6109			13.3333	2.1615			37.1429	2.3834
	2.85714	1.6546			13.8095	2.1683			37.6191	2.3847
	2.85714	1.6933			14.2857	2.1742			38.5714	2.385
	3.33333	1.7262			14.7619	2.1807			39.5238	2.3872
	3.80952	1.7578			14.7619	2.1863			40	2.389
	4.28571	1.7842			15.2381	2.1918			40.9524	2.3909
	4.28571	1.8139			15.7143	2.1974			41.4286	2.3924
	4.7619	1.839			16.1905	2.203			42.3809	2.394
	5.2381	1.8645			16.1905	2.2061			42.8571	2.3949
	5.71429	1.8877			16.6667	2.2101			43.8095	2.3958
	6.19048	1.91			17.1429	2.2145			44.2857	2.398
	6.19048	1.9268			17.6191	2.2194			45.2381	2.3996
	6.66667	1.9463			18.0952	2.2253			45.7143	2.4005
	7.14286	1.9634			18.0952	2.2294			46.6667	2.4011
	7.61905	1.9801			18.5714	2.2337			47.6191	2.4027
	7.61905	1.9959			19.0476	2.2377			48.0952	2.4045
	8.09524	2.0099			19.5238	2.2402			49.0476	2.4058
	8.57143	2.0235			19.5238	2.2445			49.5238	2.4061
	9.04762	2.0365			20	2.2492			50.4762	2.4067
	9.52381	2.0483			20.4762	2.2538			50.9524	2.4073
	9.52381	2.0595			20.9524	2.2569			51.9048	2.4089
	10	2.0703			21.4286	2.2604			52.3809	2.4098
	10.4762	2.079			21.4286	2.2641			53.3333	2.4107
	10.9524	2.0874			21.9048	2.2666			54.2857	2.411
	10.9524	2.0985			22.3809	2.2703			54.7619	2.4123
	11.4286	2.1063			22.8571	2.2746			55.7143	2.4126
	11.9048	2.1143			23.3333	2.2771			56.1905	2.4141
	12.381	2.1227			23.3333	2.2802			57.1429	2.4151
	12.8571	2.1292			23.8095	2.283			57.6191	2.4147
	12.8571	2.1363			24.2857	2.2845			58.5714	2.4157
	13.3333	2.1432			24.7619	2.2883			59.5238	2.416
	13.8095	2.1491			24.7619	2.2904			60	2.4157
	14.2857	2.1565			25.2381	2.2941			60.9524	2.4172
	14.2857	2.1615			25.7143	2.2948			61.4286	2.4188
	14.7619	2.168			26.1905	2.2997			62.3809	2.4194
	15.2381	2.1735			26.1905	2.3007			62.8571	2.42
	15.7143	2.1791			26.6667	2.3038			63.8095	2.4203
	16.1905	2.1841			27.1429	2.305			64.2857	2.4206
	16.1905	2.1897			27.6191	2.3065			65.2381	2.4213
	16.6667	2.194			28.0952	2.3096			66.1905	2.4222
	17.1429	2.1987			28.0952	2.3109			66.6667	2.4225
	17.6191	2.2039			28.5714	2.3134			67.6191	2.4244
	18.0952	2.2092			29.0476	2.3146			68.0952	2.4247
	18.0952	2.2129			29.5238	2.3168			69.0476	2.4247
	18.5714	2.2176			30	2.3196			69.5238	2.4247
	19.0476	2.2213			30	2.3205			70.4762	2.4262
	19.5238	2.2259			30.4762	2.3227			71.4286	2.4271
	19.5238	2.2294			30.9524	2.3248			71.9048	2.429
	20	2.234			31.4286	2.3255			72.8571	2.4296
	20.4762	2.2383			31.4286	2.327			73.3333	2.4302
	20.9524	2.2414			31.9048	2.3298			74.2857	2.4306
	21.4286	2.2442			32.3809	2.3301			74.7619	2.4312
	21.4286	2.2489			32.8571	2.3323			75.7143	2.4312
	21.9048	2.2535			33.3333	2.3344			76.1905	2.4324
	22.3809	2.2566			33.3333	2.3354			77.1429	2.4337
	22.8571	2.2594			33.8095	2.3372			77.6191	2.4346
	22.8571	2.2628			34.2857	2.3382			78.5714	2.4349
	23.3333	2.2659			34.7619	2.3391			79.5238	2.4352
	23.8095	2.2697			34.7619	2.3397			80	2.4364
	24.2857	2.2724			35.2381	2.3413			80.9524	2.438
	24.7619	2.2762			35.7143	2.3425			81.4286	2.4389
	24.7619	2.2786			36.1905	2.3447			82.3809	2.4392
	25.2381	2.2814			36.6667	2.3447			82.8571	2.4405
	25.7143	2.2842			36.6667	2.3453			83.8095	2.4408
	26.1905	2.2864			37.1429	2.3456			84.2857	2.4411
	26.6667	2.2892			37.6191	2.3475			85.2381	2.4433
	26.6667	2.2929			38.0952	2.349			86.1905	2.4442
	27.1429	2.2945			38.5714	2.3503			86.6667	2.4451
	27.6191	2.2976			38.5714	2.3503			87.6191	2.4454
	28.0952	2.3			39.0476	2.3506			88.0952	2.4461
	28.0952	2.3028			39.5238	2.3531			89.0476	2.4467
	28.5714	2.3041			40	2.3534			89.5238	2.4482
	29.0476	2.3056			40	2.3537			90.4762	2.4498
	29.5238	2.3093			40.4762	2.3543			90.9524	2.4507
	30	2.3106			40.9524	2.3549			91.9048	2.4513
	30	2.3131			41.4286	2.3549			92.8571	2.4516
	30.4762	2.314			41.9048	2.3549			93.3333	2.4541
	30.9524	2.3168			41.9048	2.3558			94.2857	2.4554
	31.4286	2.3196			42.3809	2.3565			94.7619	2.4554
	31.4286	2.3202			42.8571	2.3568			95.7143	2.4563
	31.9048	2.3227			43.3333	2.358			96.1905	2.4585
	32.3809	2.3248			43.3333	2.3593			97.1429	2.46
	32.8571	2.3258			43.8095	2.3596			98.0952	2.4609
	33.3333	2.327			44.2857	2.3602			98.5714	2.4616
	33.3333	2.3295			44.7619	2.3602			99.5238	2.4631
	33.8095	2.3301			45.2381	2.3602			100	2.465
	34.2857	2.332			45.2381	2.3614			100.952	2.4656
	34.7619	2.3338			45.7143	2.3624			101.429	2.4668
	35.2381	2.3354			46.1905	2.3636			102.381	2.4687
	35.2381	2.3363			46.6667	2.3639			102.857	2.4702
	35.7143	2.3375			46.6667	2.3648			103.81	2.4712
	36.1905	2.3391			47.1429	2.3651			104.286	2.4727
	36.6667	2.3397			47.6191	2.3648			105.238	2.4743
	36.6667	2.341			48.0952	2.3651			106.19	2.4758
	37.1429	2.3422			48.5714	2.3655			106.667	2.4767
	37.6191	2.3434			48.5714	2.3661			107.619	2.4792
	38.0952	2.3447			49.0476	2.367			108.095	2.4798
	38.5714	2.3453			49.5238	2.3682			109.048	2.4811
	38.5714	2.3465			50	2.3692			109.524	2.4829
	39.0476	2.3462			50.4762	2.3698			110.476	2.4857
	39.5238	2.3484			50.4762	2.3698			110.952	2.4864
	40	2.3496			50.9524	2.3701			111.905	2.4879
	40	2.3503			51.4286	2.3707			112.857	2.4895
	40.4762	2.3506			51.9048	2.3707			113.333	2.4907
	40.9524	2.3527			51.9048	2.371			114.286	2.4926
	41.4286	2.3531			52.3809	2.3717			114.762	2.4938
	41.9048	2.3534			52.8571	2.3717			115.714	2.4957
	41.9048	2.354			53.3333	2.3729			116.19	2.4975
	42.3809	2.3549			53.3333	2.3741			117.143	2.4991
	42.8571	2.3549			53.8095	2.3744			118.095	2.5016
	43.3333	2.3549			54.2857	2.3751			118.571	2.5016
	43.3333	2.3552			54.7619	2.3754			119.524	2.5043
	43.8095	2.3571			55.2381	2.3763			120	2.5062
	44.2857	2.3577			55.2381	2.3772			120.952	2.5065
	44.7619	2.358			55.7143	2.3785			121.429	2.5078
	45.2381	2.3596			56.1905	2.3788			122.381	2.5096
	45.2381	2.3596			56.6667	2.3794			122.857	2.5121
	45.7143	2.3602			57.1429	2.38			123.81	2.5136
	46.1905	2.3599			57.1429	2.3806			124.286	2.5155
	46.6667	2.3611			57.6191	2.381			125.238	2.5158
	46.6667	2.3617			58.0952	2.381			126.19	2.5192
	47.1429	2.363			58.5714	2.3819			126.667	2.5214
	47.6191	2.3636			58.5714	2.3825			127.619	2.5226
	48.0952	2.3633			59.0476	2.3841			128.095	2.5242
	48.5714	2.3651			59.5238	2.3844			129.048	2.5257
	48.5714	2.3648			60	2.3847			129.524	2.5279
	49.0476	2.3651			60.4762	2.3847			130.476	2.5291
	49.5238	2.3651			60.4762	2.3853			130.952	2.5307
	50	2.3655			60.9524	2.3859			131.905	2.5329
	50	2.3664			61.4286	2.3862			132.857	2.535
	50.4762	2.3676			61.9048	2.3875			133.333	2.536
	50.9524	2.3686			61.9048	2.3875			134.286	2.5381
	51.4286	2.3692			62.3809	2.3884			134.762	2.5406
	51.9048	2.3701			62.8571	2.3893			135.714	2.5409
	51.9048	2.3701			63.3333	2.3899			136.19	2.5437
	52.3809	2.3704			63.8095	2.3909			137.143	2.5456
	52.8571	2.3707			63.8095	2.3906			137.619	2.5474
	53.3333	2.371			64.2857	2.3909			138.571	2.5496
	53.8095	2.3717			64.7619	2.3915			139.524	2.5518
	53.8095	2.3723			65.2381	2.3921			140	2.5539
	54.2857	2.3735			65.2381	2.393			140.952	2.5558
	54.7619	2.3741			65.7143	2.394			141.429	2.557
	55.2381	2.3744			66.1905	2.394			142.381	2.5605
	55.2381	2.3754			66.6667	2.3943			142.857	2.5623
	55.7143	2.3754			67.1429	2.3949			143.81	2.5648
	56.1905	2.3763			67.1429	2.3949			144.762	2.566
	56.6667	2.3766			67.6191	2.3952			145.238	2.5673
	57.1429	2.3775			68.0952	2.3958			146.19	2.5713
	57.1429	2.3788			68.5714	2.3968			146.667	2.5729
	57.6191	2.3791			69.0476	2.3974			147.619	2.5753
	58.0952	2.38			69.0476	2.3986			148.095	2.5775
	58.5714	2.3806			69.5238	2.3996			149.048	2.5797
	58.5714	2.381			70	2.3999			149.524	2.5825
	59.0476	2.3819			70.4762	2.4005			150.476	2.5856
	59.5238	2.3822			70.9524	2.3999			151.429	2.5874
	60	2.3834			70.9524	2.4011			151.905	2.5896
	60.4762	2.3844			71.4286	2.4017			152.857	2.5924
	60.4762	2.3847			71.9048	2.403			153.333	2.5958
	60.9524	2.3853			72.3809	2.4033			154.286	2.5989
	61.4286	2.3853			72.3809	2.4042			154.762	2.602
	61.9048	2.3856			72.8571	2.4051			155.714	2.6029
	62.3809	2.3865			73.3333	2.4051			156.19	2.607
	62.3809	2.3875			73.8095	2.4061			157.143	2.6097
	62.8571	2.3875			74.2857	2.4061			157.619	2.6116
	63.3333	2.389			74.2857	2.4067			158.571	2.6144
	63.8095	2.389			74.7619	2.4067			159.524	2.6181
	63.8095	2.3896			75.2381	2.4076			160	2.6215
	64.2857	2.3906			75.7143	2.4082			160.952	2.624
	64.7619	2.3909			75.7143	2.4085			161.429	2.6274
	65.2381	2.3912			76.1905	2.4089			162.381	2.6299
	65.7143	2.393			76.6667	2.4095			162.857	2.6336
	65.7143	2.3937			77.1429	2.4098			163.81	2.6376
	66.1905	2.394			77.6191	2.4101			164.286	2.6395
	66.6667	2.3943			77.6191	2.4113			165.238	2.6423
	67.1429	2.3949			78.0952	2.411			166.19	2.646
	67.1429	2.3949			78.5714	2.4113			166.667	2.6497
	67.6191	2.3955			79.0476	2.412			167.619	2.6544
	68.0952	2.3958			79.0476	2.4126			168.095	2.6566
	68.5714	2.3971			79.5238	2.4132			169.048	2.66
	69.0476	2.3974			80	2.4129			169.524	2.6646
	69.0476	2.3986			80.4762	2.4129			170.476	2.6674
	69.5238	2.3992			80.9524	2.4135			171.429	2.6705
	70	2.3996			80.9524	2.4138			171.905	2.6749
	70.4762	2.4002			81.4286	2.4138			172.857	2.6798
	70.9524	2.3999			81.9048	2.4144			173.333	2.6829
	70.9524	2.4005			82.3809	2.4144			174.286	2.6869
	71.4286	2.4014			82.3809	2.4151			174.762	2.6907
	71.9048	2.403			82.8571	2.4144			175.714	2.6944
	72.3809	2.4033			83.3333	2.4151			176.19	2.6987
	72.3809	2.4042			83.8095	2.4151			177.143	2.7043
	72.8571	2.4051			84.2857	2.4154			177.619	2.7074
	73.3333	2.4058			84.2857	2.4157			178.571	2.713
	73.8095	2.4054			84.7619	2.4157			179.524	2.7164
	74.2857	2.4061			85.2381	2.416			180	2.7204
	74.2857	2.4064			85.7143	2.4163			180.952	2.7257
	74.7619	2.407			85.7143	2.4157			181.429	2.73
	75.2381	2.4073			86.1905	2.4163			182.381	2.735
	75.7143	2.4085			86.6667	2.4163			182.857	2.74
	75.7143	2.4082			87.1429	2.4163			183.81	2.7443
	76.1905	2.4092			87.6191	2.4169			184.286	2.7496
	76.6667	2.4098			87.6191	2.4178			185.238	2.7536
	77.1429	2.4104			88.0952	2.4188			185.714	2.7592
	77.6191	2.411			88.5714	2.4191			186.667	2.7641
	77.6191	2.411			89.0476	2.4191			187.619	2.7697
	78.0952	2.411			89.5238	2.4194			188.095	2.7747
	78.5714	2.412			89.5238	2.4197			189.048	2.7796
	79.0476	2.4132			90	2.42			189.524	2.7855
	79.0476	2.4129			90.4762	2.4203			190.476	2.7908
	79.5238	2.4135			90.9524	2.4203			190.952	2.7958
	80	2.4135			90.9524	2.4203			191.905	2.8013
	80.4762	2.4138			91.4286	2.4203			192.857	2.806
	80.9524	2.4144			91.9048	2.4209			193.333	2.8116
	80.9524	2.4147			92.3809	2.4213			194.286	2.8159
	81.4286	2.4151			92.8571	2.4222			194.762	2.8209
	81.9048	2.4147			92.8571	2.4222			195.714	2.8271
	82.3809	2.4154			93.3333	2.4234			196.19	2.8317
	82.3809	2.4157			93.8095	2.4237			197.143	2.8376
	82.8571	2.4157			94.2857	2.4237			198.095	2.8426
	83.3333	2.416			94.2857	2.424			198.571	2.8488
	83.8095	2.4163			94.7619	2.4247			199.524	2.8537
	84.2857	2.416			95.2381	2.425			200	2.8593
	84.2857	2.4157			95.7143	2.4247			200.952	2.8646
	84.7619	2.4163			96.1905	2.425			201.429	2.8699
	85.2381	2.416			96.1905	2.425			202.381	2.8745
	85.7143	2.4166			96.6667	2.425			202.857	2.8801
	85.7143	2.4175			97.1429	2.4262			203.81	2.885
	86.1905	2.4182			97.6191	2.4262			204.286	2.89
	86.6667	2.4188			97.6191	2.4271			205.238	2.8953
	87.1429	2.4191			98.0952	2.4275			206.19	2.899
	87.6191	2.4197			98.5714	2.4281			206.667	2.9046
	87.6191	2.4197			99.0476	2.4287			207.619	2.9098
	88.0952	2.4197			99.5238	2.4293			208.095	2.9151
	88.5714	2.42			99.5238	2.4296			209.048	2.9204
	89.0476	2.4197			100	2.4302			209.524	2.925
	89.5238	2.42			100.476	2.4302			210.476	2.9288
	89.5238	2.42			100.952	2.4302			210.952	2.9331
	90	2.4203			101.429	2.4309			211.905	2.9377
	90.4762	2.42			101.429	2.4312			212.857	2.9418
	90.9524	2.4206			101.905	2.4312			213.333	2.9467
	90.9524	2.4206			102.381	2.4318			214.286	2.952
	91.4286	2.4209			102.857	2.4321			214.762	2.9563
	91.9048	2.4216			102.857	2.433			215.714	2.9601
	92.3809	2.4213			103.333	2.4337			216.19	2.9644
	92.8571	2.4219			103.81	2.434			217.143	2.9678
	92.8571	2.4228			104.286	2.4349			218.095	2.9719
	93.3333	2.4219			104.762	2.4349			218.571	2.9768
	93.8095	2.4237			104.762	2.4355			219.524	2.9812
	94.2857	2.424			105.238	2.4364			220	2.9849
	94.2857	2.424			105.714	2.4368			220.952	2.9886
	94.7619	2.4247			106.19	2.4377			221.429	2.9923
	95.2381	2.4247			106.19	2.438			222.381	2.996
	95.7143	2.4247			106.667	2.4386			222.857	3.0013
	96.1905	2.4253			107.143	2.4389			223.81	3.0047
	96.1905	2.4247			107.619	2.4395			224.762	3.0097
	96.6667	2.4253			108.095	2.4408			225.238	3.014
	97.1429	2.4253			108.095	2.4414			226.19	3.0184
	97.6191	2.4259			108.571	2.4414			226.667	3.0227
	98.0952	2.4262			109.048	2.4411			227.619	3.027
	98.0952	2.4262			109.524	2.442			228.095	3.0317
	98.5714	2.4278			109.524	2.4439			229.048	3.0366
	99.0476	2.4284			110	2.4442			229.524	3.0404
	99.5238	2.4281			110.476	2.4448			230.476	3.0453
	99.5238	2.4284			110.952	2.4461			230.952	3.0518
	100	2.4293			111.429	2.4461			231.905	3.0559
	100.476	2.4293			111.429	2.4461			232.857	3.0593
	100.952	2.4302			111.905	2.4461			233.333	3.0642
	101.429	2.4302			112.381	2.4461			234.286	3.0711
	101.429	2.4302			112.857	2.447			234.762	3.0751
	101.905	2.4306			113.333	2.4485			235.714	3.0807
	102.381	2.4312			113.333	2.4495			236.19	3.0866
	102.857	2.4312			113.81	2.4498			237.143	3.0912
	102.857	2.4312			114.286	2.4507			238.095	3.0971
	103.333	2.4312			114.762	2.4498			238.571	3.103
	103.81	2.4318			114.762	2.4507			239.524	3.1083
	104.286	2.4324			115.238	2.4516			240	3.1148
	104.762	2.4333			115.714	2.4526			240.952	3.12
	104.762	2.434			116.19	2.4535			241.429	3.1262
	105.238	2.434			116.19	2.4544			242.381	3.1324
	105.714	2.4343			116.667	2.4554			242.857	3.1399
	106.19	2.4349			117.143	2.4554			243.81	3.1461
	106.19	2.4346			117.619	2.456			244.762	3.1523
	106.667	2.4352			118.095	2.4557			245.238	3.16
	107.143	2.4361			118.095	2.4569			246.19	3.1669
	107.619	2.4361			118.571	2.4578			246.667	3.174
	108.095	2.4374			119.048	2.4588			247.619	3.1799
	108.095	2.438			119.524	2.46			248.095	3.1882
	108.571	2.4386			120	2.4603			249.048	3.1948
	109.048	2.4389			120	2.4609			249.524	3.2016
	109.524	2.4395			120.476	2.4609			250.476	3.2106
	110	2.4395			120.952	2.4612			250.952	3.2168
	110	2.4402			121.429	2.4625			251.905	3.2245
	110.476	2.4414			121.429	2.4637			252.857	3.232
	110.952	2.4408			121.905	2.465			253.333	3.2416
	111.429	2.4408			122.381	2.465			254.286	3.2499
	111.429	2.4414			122.857	2.4656			254.762	3.2586
	111.905	2.442			123.333	2.4659			255.714	3.2657
	112.381	2.4439			123.333	2.4671			256.19	3.2729
	112.857	2.4433			123.81	2.4674			257.143	3.2822
	112.857	2.4442			124.286	2.4681			257.619	3.2909
	113.333	2.4451			124.762	2.4687			258.571	3.2989
	113.81	2.4457			124.762	2.4696			259.524	3.3079
	114.286	2.4457			125.238	2.4702			260	3.316
	114.762	2.4461			125.714	2.4709			260.952	3.3265
	114.762	2.4461			126.19	2.4718			261.429	3.334
	115.238	2.4461			126.667	2.4715			262.381	3.3429
	115.714	2.447			126.667	2.4721			262.857	3.3526
	116.19	2.4476			127.143	2.4736			263.81	3.3628
	116.667	2.4485			127.619	2.4743			264.286	3.3724
	116.667	2.4492			128.095	2.4749			265.238	3.3798
	117.143	2.4498			128.095	2.4758			266.19	3.3901
	117.619	2.4507			128.571	2.4758			266.667	3.3984
	118.095	2.4504			129.048	2.4771			267.619	3.4084
	118.095	2.4507			129.524	2.478			268.095	3.4192
	118.571	2.4507			130	2.4792			269.048	3.4288
	119.048	2.4513			130	2.4795			269.524	3.4384
	119.524	2.4523			130.476	2.4795			270.476	3.449
	120	2.4535			130.952	2.4814			271.429	3.4586
	120	2.4544			131.429	2.4814			271.905	3.4682
	120.476	2.455			131.905	2.482			272.857	3.4794
	120.952	2.4554			131.905	2.4836			273.333	3.4896
	121.429	2.4554			132.381	2.4848			274.286	3.5001
	121.429	2.456			132.857	2.486
	121.905	2.4554			133.333	2.486
	122.381	2.4563			133.333	2.487
	122.857	2.4578			133.81	2.4879
	123.333	2.4585			134.286	2.4888
	123.333	2.4591			134.762	2.4898
	123.81	2.46			135.238	2.4907
	124.286	2.4606			135.238	2.4907
	124.762	2.4609			135.714	2.4913
	125.238	2.4612			136.19	2.4922
	125.238	2.4612			136.667	2.4929
	125.714	2.4622			136.667	2.4944
	126.19	2.4637			137.143	2.4947
	126.667	2.4647			137.619	2.496
	126.667	2.4653			138.095	2.4963
	127.143	2.4653			138.571	2.4975
	127.619	2.4656			138.571	2.4991
	128.095	2.4665			139.048	2.5
	128.571	2.4668			139.524	2.5006
	128.571	2.4684			140	2.5009
	129.048	2.4693			140.476	2.5012
	129.524	2.4699			140.476	2.5028
	130	2.4702			140.952	2.5034
	130	2.4718			141.429	2.5047
	130.476	2.4715			141.905	2.5056
	130.952	2.4724			141.905	2.5062
	131.429	2.4736			142.381	2.5062
	131.905	2.474			142.857	2.5078
	131.905	2.4752			143.333	2.5084
	132.381	2.4758			143.81	2.5087
	132.857	2.4758			143.81	2.5093
	133.333	2.4761			144.286	2.5105
	133.81	2.4774			144.762	2.5115
	133.81	2.4786			145.238	2.5127
	134.286	2.4795			145.238	2.5127
	134.762	2.4795			145.714	2.5136
	135.238	2.4805			146.19	2.5149
	135.238	2.4814			146.667	2.5155
	135.714	2.4823			147.143	2.5158
	136.19	2.4833			147.143	2.5167
	136.667	2.4839			147.619	2.5192
	137.143	2.4854			148.095	2.5186
	137.143	2.486			148.571	2.5205
	137.619	2.486			148.571	2.5217
	138.095	2.4873			149.048	2.5223
	138.571	2.4879			149.524	2.5233
	138.571	2.4885			150	2.5245
	139.048	2.4888			150.476	2.5245
	139.524	2.4888			150.476	2.5257
	140	2.4907			150.952	2.5267
	140.476	2.4907			151.429	2.5273
	140.476	2.491			151.905	2.5282
	140.952	2.4922			152.381	2.5291
	141.429	2.4932			152.381	2.5295
	141.905	2.4938			152.857	2.5307
	141.905	2.4944			153.333	2.5307
	142.381	2.4953			153.81	2.5313
	142.857	2.4957			153.81	2.5329
	143.333	2.4969			154.286	2.5344
	143.81	2.4975			154.762	2.5347
	143.81	2.4975			155.238	2.5353
	144.286	2.4991			155.714	2.5353
	144.762	2.4997			155.714	2.536
	145.238	2.5006			156.19	2.5378
	145.714	2.5009			156.667	2.5388
	145.714	2.5009			157.143	2.5391
	146.19	2.5022			157.143	2.54
	146.667	2.5031			157.619	2.5409
	147.143	2.5031			158.095	2.5409
	147.143	2.504			158.571	2.5409
	147.619	2.5056			159.048	2.5422
	148.095	2.5053			159.048	2.5431
	148.571	2.5059			159.524	2.544
	149.048	2.5068			160	2.5446
	149.048	2.5078			160.476	2.5459
	149.524	2.5081			160.952	2.5465
	150	2.5087			160.952	2.5474
	150.476	2.5087			161.429	2.5481
	150.476	2.5093			161.905	2.549
	150.952	2.5109			162.381	2.5496
	151.429	2.5115			162.381	2.5508
	151.905	2.5115			162.857	2.5521
	152.381	2.5121			163.333	2.5527
	152.381	2.5127			163.81	2.5533
	152.857	2.5127			163.81	2.5546
	153.333	2.5136			164.286	2.5558
	153.81	2.5136			164.762	2.5567
	154.286	2.5143			165.238	2.557
	154.286	2.5149			165.714	2.557
	154.762	2.5149			165.714	2.5586
	155.238	2.5158			166.19	2.5598
	155.714	2.5171			166.667	2.5611
	155.714	2.518			167.143	2.5617
	156.19	2.5186			167.143	2.5629
	156.667	2.5192			167.619	2.5632
	157.143	2.5198			168.095	2.5645
	157.619	2.5211			168.571	2.5657
	157.619	2.5214			169.048	2.566
	158.095	2.5223			169.048	2.567
	158.571	2.5236			169.524	2.5676
	159.048	2.5245			170	2.5685
	159.048	2.5251			170.476	2.5707
	159.524	2.5248			170.952	2.5716
	160	2.526			170.952	2.5716
	160.476	2.5267			171.429	2.5732
	160.952	2.5273			171.905	2.5741
	160.952	2.5279			172.381	2.5753
	161.429	2.5288			172.381	2.5763
	161.905	2.5288			172.857	2.5772
	162.381	2.5301			173.333	2.5781
	162.381	2.5307			173.81	2.5791
	162.857	2.5307			174.286	2.5803
	163.333	2.5316			174.286	2.5812
	163.81	2.5338			174.762	2.5822
	164.286	2.5338			175.238	2.5837
	164.286	2.535			175.714	2.5849
	164.762	2.5353			175.714	2.5859
	165.238	2.536			176.19	2.5865
	165.714	2.5366			176.667	2.588
	166.19	2.5375			177.143	2.589
	166.19	2.5391			177.619	2.5899
	166.667	2.5394			177.619	2.5911
	167.143	2.5403			178.095	2.5927
	167.619	2.5409			178.571	2.5942
	167.619	2.5409			179.048	2.5958
	168.095	2.5419			179.048	2.5964
	168.571	2.5428			179.524	2.5977
	169.048	2.5437			180	2.5995
	169.524	2.5446			180.476	2.6011
	169.524	2.5462			180.952	2.6017
	170	2.5465			180.952	2.6023
	170.476	2.5477			181.429	2.6042
	170.952	2.5484			181.905	2.6051
	170.952	2.5493			182.381	2.6076
	171.429	2.5505			182.857	2.6082
	171.905	2.5515			182.857	2.6097
	172.381	2.5527			183.333	2.6104
	172.857	2.5536			183.81	2.6116
	172.857	2.5555			184.286	2.6135
	173.333	2.5558			184.286	2.6147
	173.81	2.5567			184.762	2.6159
	174.286	2.5577			185.238	2.6181
	174.762	2.5589			185.714	2.6194
	174.762	2.5601			186.19	2.6215
	175.238	2.5608			186.19	2.6225
	175.714	2.5623			186.667	2.6237
	176.19	2.5632			187.143	2.6265
	176.19	2.5639			187.619	2.6265
	176.667	2.5648			187.619	2.6287
	177.143	2.566			188.095	2.6296
	177.619	2.567			188.571	2.6311
	178.095	2.5676			189.048	2.633
	178.095	2.5688			189.524	2.6349
	178.571	2.5707			189.524	2.6376
	179.048	2.5716			190	2.6376
	179.524	2.5725			190.476	2.6395
	179.524	2.5741			190.952	2.6417
	180	2.5753			190.952	2.642
	180.476	2.5763			191.429	2.6445
	180.952	2.5775			191.905	2.646
	181.429	2.5787			192.381	2.6485
	181.429	2.5797			192.857	2.65
	181.905	2.5809			192.857	2.6522
	182.381	2.5818			193.333	2.6544
	182.857	2.5834			193.81	2.6553
	182.857	2.5846			194.286	2.6572
	183.333	2.5865			194.762	2.659
	183.81	2.5871			194.762	2.6603
	184.286	2.5877			195.238	2.6625
	184.762	2.5893			195.714	2.6646
	184.762	2.5911			196.19	2.6659
	185.238	2.5921			196.19	2.668
	185.714	2.5942			196.667	2.6702
	186.19	2.5958			197.143	2.6708
	186.19	2.5967			197.619	2.6739
	186.667	2.5986			198.095	2.6758
	187.143	2.5998			198.095	2.6786
	187.619	2.6014			198.571	2.6798
	188.095	2.602			199.048	2.6814
	188.095	2.6035			199.524	2.6842
	188.571	2.6051			199.524	2.6857
	189.048	2.607			200	2.6879
	189.524	2.6082			200.476	2.69
	189.524	2.6097			200.952	2.6925
	190	2.6107			201.429	2.6947
	190.476	2.6116			201.429	2.6962
	190.952	2.6135			201.905	2.6984
	191.429	2.615			202.381	2.7012
	191.429	2.6166			202.857	2.7046
	191.905	2.6187			202.857	2.7062
	192.381	2.62			203.333	2.7096
	192.857	2.6215			203.81	2.7102
	192.857	2.6231			204.286	2.7139
	193.333	2.6246			204.762	2.7158
	193.81	2.6265			204.762	2.7186
	194.286	2.6287			205.238	2.7207
	194.762	2.6299			205.714	2.7241
	194.762	2.6308			206.19	2.7269
	195.238	2.633			206.667	2.7294
	195.714	2.6352			206.667	2.7316
	196.19	2.6373			207.143	2.7338
	196.667	2.6386			207.619	2.7372
	196.667	2.6401			208.095	2.7396
	197.143	2.6417			208.095	2.7412
	197.619	2.6442			208.571	2.7443
	198.095	2.6454			209.048	2.7471
	198.095	2.6482			209.524	2.7499
	198.571	2.6497			210	2.752
	199.048	2.6525			210	2.7548
	199.524	2.6541			210.476	2.7576
	200	2.6556			210.952	2.7607
	200	2.6575			211.429	2.7632
	200.476	2.66			211.429	2.7657
	200.952	2.6615			211.905	2.77
	201.429	2.6643			212.381	2.771
	201.429	2.6656			212.857	2.7734
	201.905	2.6683			213.333	2.7759
	202.381	2.6699			213.333	2.7793
	202.857	2.6714			213.81	2.7812
	203.333	2.6742			214.286	2.7855
	203.333	2.6767			214.762	2.7889
	203.81	2.6795			214.762	2.7911
	204.286	2.6798			215.238	2.7933
	204.762	2.6832			215.714	2.7958
	205.238	2.6854			216.19	2.7979
	205.238	2.6873			216.667	2.801
	205.714	2.6897			216.667	2.8038
	206.19	2.6913			217.143	2.8066
	206.667	2.6944			217.619	2.8094
	206.667	2.6953			218.095	2.8116
	207.143	2.6987			218.095	2.8141
	207.619	2.7003			218.571	2.8159
	208.095	2.7043			219.048	2.8203
	208.095	2.7046			219.524	2.8212
	208.571	2.7077			220	2.8265
	209.048	2.7108			220	2.8265
	209.524	2.7133			220.476	2.8311
	210	2.7148			220.952	2.8317
	210	2.7167			221.429	2.8348
	210.476	2.7198			221.429	2.8367
	210.952	2.7207			221.905	2.8407
	211.429	2.7248			222.381	2.8423
	211.905	2.7269			222.857	2.846
	211.905	2.7297			223.333	2.8478
	212.381	2.7316			223.333	2.8506
	212.857	2.7338			223.81	2.8525
	213.333	2.7372			224.286	2.8556
	213.333	2.7393			224.762	2.8571
	213.81	2.7412			225.238	2.8609
	214.286	2.7443			225.238	2.8624
	214.762	2.7462			225.714	2.8655
	215.238	2.7493			226.19	2.8664
	215.238	2.7502			226.667	2.8699
	215.714	2.7539			226.667	2.8714
	216.19	2.7561			227.143	2.8739
	216.667	2.7592			227.619	2.8761
	216.667	2.7604			228.095	2.8792
	217.143	2.7644			228.571	2.8807
	217.619	2.7663			228.571	2.8829
	218.095	2.7703			229.048	2.8857
	218.571	2.7722			229.524	2.8881
	218.571	2.7744			230	2.8906
	219.048	2.7759			230	2.8916
	219.524	2.7796			230.476	2.895
	220	2.7812			230.952	2.8965
	220.476	2.7855			231.429	2.8978
	220.476	2.7868			231.905	2.9009
	220.952	2.7905			231.905	2.9027
	221.429	2.7914			232.381	2.9046
	221.905	2.7948			232.857	2.9067
	221.905	2.7964			233.333	2.9086
	222.381	2.8004			233.81	2.9111
	222.857	2.8013			233.81	2.9123
	223.333	2.8044			234.286	2.9151
	223.81	2.806			234.762	2.916
	223.81	2.8097			235.238	2.9185
	224.286	2.8113			235.238	2.9213
	224.762	2.8141			235.714	2.9226
	225.238	2.8159			236.19	2.925
	225.238	2.8181			236.667	2.9275
	225.714	2.8206			237.143	2.9294
	226.19	2.8227			237.143	2.9315
	226.667	2.8265			237.619	2.9325
	227.143	2.8265			238.095	2.9353
	227.143	2.8305			238.571	2.9374
	227.619	2.8311			238.571	2.9399
	228.095	2.8336			239.048	2.9418
	228.571	2.8354			239.524	2.9433
	229.048	2.8398			240	2.9455
	229.048	2.841			240.476	2.9477
	229.524	2.8432			240.476	2.9505
	230	2.8451			240.952	2.9523
	230.476	2.8475			241.429	2.9548
	230.476	2.85			241.905	2.9563
	230.952	2.8509			241.905	2.9582
	231.429	2.8544			242.381	2.961
	231.905	2.8559			242.857	2.9622
	232.381	2.8581			243.333	2.965
	232.381	2.8609			243.81	2.9669
	232.857	2.863			243.81	2.9694
	233.333	2.8655			244.286	2.9715
	233.81	2.8664			244.762	2.9728
	233.81	2.8689			245.238	2.9771
	234.286	2.8708			245.238	2.9781
	234.762	2.8739			245.714	2.9815
	235.238	2.8748			246.19	2.9827
	235.714	2.877			246.667	2.9858
	235.714	2.8788			247.143	2.9883
	236.19	2.8804			247.143	2.9908
	236.667	2.8829			247.619	2.9929
	237.143	2.8857			248.095	2.996
	237.619	2.8866			248.571	2.9976
	237.619	2.8897			248.571	3.001
	238.095	2.8916			249.048	3.0025
	238.571	2.8934			249.524	3.0056
	239.048	2.8956			250	3.0078
	239.048	2.8968			250.476	3.0109
	239.524	2.8999			250.476	3.0137
	240	2.9015			250.952	3.0159
	240.476	2.9043			251.429	3.0187
	240.476	2.9064			251.905	3.0215
	240.952	2.9071			252.381	3.0236
	241.429	2.9098			252.381	3.0264
	241.905	2.912			252.857	3.0292
	242.381	2.9139			253.333	3.032
	242.381	2.9164			253.81	3.0345
	242.857	2.9182			253.81	3.0373
	243.333	2.9213			254.286	3.0404
	243.81	2.9222			254.762	3.0432
	244.286	2.9253			255.238	3.0453
	244.286	2.9272			255.714	3.0481
	244.762	2.9291			255.714	3.0521
	245.238	2.9315			256.19	3.054
	245.714	2.9328			256.667	3.0571
	245.714	2.9365			257.143	3.059
	246.19	2.9381			257.143	3.0627
	246.667	2.9402			257.619	3.0658
	247.143	2.9418			258.095	3.0689
	247.619	2.9455			258.571	3.0732
	247.619	2.947			259.048	3.076
	248.095	2.9505			259.048	3.0794
	248.571	2.9523			259.524	3.0825
	249.048	2.9551			260	3.0859
	249.048	2.9567			260.476	3.0893
	249.524	2.9598			260.952	3.0931
	250	2.9622			260.952	3.0971
	250.476	2.9653			261.429	3.0999
	250.952	2.9669			261.905	3.1045
	250.952	2.9703			262.381	3.1083
	251.429	2.9715			262.381	3.1129
	251.905	2.9756			262.857	3.1176
	252.381	2.9781			263.333	3.1213
	252.857	2.9812			263.81	3.1266
	252.857	2.9827			264.286	3.1312
	253.333	2.9864			264.286	3.1355
	253.81	2.9889			264.762	3.1414
	254.286	2.992			265.238	3.1452
	254.286	2.9951			265.714	3.1504
	254.762	2.9973			265.714	3.1554
	255.238	2.9991			266.19	3.1607
	255.714	3.0029			266.667	3.1659
	256.19	3.006			267.143	3.1709
	256.19	3.0078			267.619	3.1762
	256.667	3.0125			267.619	3.1805
	257.143	3.0146			268.095	3.1876
	257.619	3.0171			268.571	3.1929
	257.619	3.0202			269.048	3.1985
	258.095	3.0227			269.048	3.2044
	258.571	3.0261			269.524	3.2099
	259.048	3.0292			270	3.2158
	259.524	3.032			270.476	3.2211
	259.524	3.0351			270.952	3.2267
	260	3.0385			270.952	3.232
	260.476	3.0407			271.429	3.2378
	260.952	3.0432			271.905	3.2456
	260.952	3.0469			272.381	3.2524
	261.429	3.0497			272.857	3.2592
	261.905	3.0528			272.857	3.2642
	262.381	3.0565			273.333	3.271
	262.857	3.059			273.81	3.2766
	262.857	3.0627			274.286	3.2837
	263.333	3.0664			274.286	3.2909
	263.81	3.0692			274.762	3.298
	264.286	3.0729			275.238	3.3045
	264.286	3.0763			275.714	3.3119
	264.762	3.0804			275.714	3.3181
	265.238	3.0847			276.19	3.3268
	265.714	3.0881			276.667	3.3352
	266.19	3.0931			277.143	3.3426
	266.19	3.0974			277.619	3.3513
	266.667	3.1024			277.619	3.3588
	267.143	3.1083			278.095	3.3671
	267.619	3.1126			278.571	3.3761
	267.619	3.1188			279.048	3.3836
	268.095	3.1238			279.048	3.3922
	268.571	3.1309			279.524	3.4025
	269.048	3.1368			280	3.4115
	269.524	3.1433			280.476	3.4229
	269.524	3.1501			280.952	3.4325
	270	3.1566			280.952	3.4431
	270.476	3.1644			281.429	3.4527
	270.952	3.1715			281.905	3.4635
	271.429	3.1796			282.381	3.4759
	271.429	3.1867			282.857	3.4877
	271.905	3.1944			282.857	3.5001
	272.381	3.2022
	272.857	3.2112
	272.857	3.2196
	273.333	3.227
	273.81	3.236
	274.286	3.2459
	274.762	3.2555
	274.762	3.2639
	275.238	3.2719
	275.714	3.2822
	276.19	3.2927
	276.667	3.3026
	276.667	3.3138
	277.143	3.3247
	277.619	3.3355
	278.095	3.347
	278.095	3.3597
	278.571	3.3724
	279.048	3.3842
	279.524	3.3981
	279.524	3.4102
	280	3.4245
	280.476	3.4394
	280.952	3.4549
	281.429	3.4707
	281.429	3.4877
	281.905	3.5001

## Sheet: Fig.4b
1st	Capacity/mAh/g	Voltage/V			Capacity/mAh/g	Voltage/V			Capacity/mAh/g	Voltage/V
	0	1.0268		2nd	0	1.0327		5th	0	1.0392
	0.27027	1.0293			0.27027	1.0314			0.27027	1.0379
	0.54054	1.0345			0.54054	1.0423			0.54054	1.0525
	0.54054	1.0404			0.54054	1.0488			0.81081	1.0624
	0.81081	1.046			0.81081	1.0538			0.81081	1.0686
	1.08108	1.0497			1.08108	1.0581			1.08108	1.0733
	1.35135	1.0541			1.35135	1.0634			1.35135	1.0792
	1.62162	1.0575			1.62162	1.0668			1.62162	1.0829
	1.89189	1.0621			1.89189	1.0717			1.89189	1.0872
	1.89189	1.0665			1.89189	1.0761			1.89189	1.0925
	2.16216	1.0714			2.16216	1.0801			2.16216	1.0969
	2.43243	1.0739			2.43243	1.0841			2.43243	1.1009
	2.7027	1.0786			2.7027	1.0879			2.7027	1.1055
	2.97297	1.082			2.97297	1.0919			2.97297	1.1093
	2.97297	1.0851			2.97297	1.0953			3.24324	1.1127
	3.24324	1.0885			3.24324	1.0987			3.24324	1.1161
	3.51351	1.0922			3.51351	1.1031			3.51351	1.1198
	3.78378	1.0962			3.78378	1.1062			3.78378	1.1235
	4.05405	1.1			4.05405	1.1099			4.05405	1.1279
	4.32432	1.1024			4.32432	1.1133			4.32432	1.131
	4.32432	1.1058			4.32432	1.1167			4.32432	1.135
	4.59459	1.1096			4.59459	1.1192			4.59459	1.1378
	4.86486	1.1127			4.86486	1.1229			4.86486	1.1418
	5.13514	1.1151			5.13514	1.126			5.13514	1.1452
	5.40541	1.1186			5.40541	1.1288			5.40541	1.1477
	5.67568	1.122			5.67568	1.1328			5.67568	1.1517
	5.67568	1.1248			5.67568	1.1356			5.67568	1.1542
	5.94595	1.1279			5.94595	1.1378			5.94595	1.157
	6.21622	1.13			6.21622	1.1418			6.21622	1.161
	6.48649	1.1337			6.48649	1.1458			6.48649	1.1647
	6.75676	1.1372			6.75676	1.1477			6.75676	1.1672
	6.75676	1.1396			6.75676	1.1508			7.02703	1.1706
	7.02703	1.1427			7.02703	1.1539			7.02703	1.174
	7.2973	1.1461			7.2973	1.1564			7.2973	1.1765
	7.56757	1.1483			7.56757	1.1598			7.56757	1.179
	7.83784	1.1511			7.83784	1.1629			7.83784	1.1824
	8.10811	1.1542			8.10811	1.1651			8.10811	1.1852
	8.10811	1.1558			8.10811	1.1685			8.10811	1.1883
	8.37838	1.1589			8.37838	1.1713			8.37838	1.1923
	8.64865	1.1626			8.64865	1.1734			8.64865	1.1945
	8.91892	1.1641			8.91892	1.1765			8.91892	1.1976
	9.18919	1.1672			9.18919	1.1787			9.18919	1.2016
	9.45946	1.1706			9.18919	1.1824			9.45946	1.2038
	9.45946	1.1725			9.45946	1.1849			9.45946	1.2057
	9.72973	1.1753			9.72973	1.1874			9.72973	1.2091
	10	1.1781			10	1.1902			10	1.2112
	10.2703	1.1806			10.2703	1.193			10.2703	1.214
	10.5405	1.1837			10.5405	1.1961			10.5405	1.2168
	10.5405	1.1858			10.5405	1.1982			10.8108	1.2199
	10.8108	1.1874			10.8108	1.2019			10.8108	1.2221
	11.0811	1.1911			11.0811	1.2041			11.0811	1.2255
	11.3514	1.1936			11.3514	1.206			11.3514	1.2277
	11.6216	1.1961			11.6216	1.2088			11.6216	1.2302
	11.8919	1.1985			11.8919	1.2112			11.8919	1.2333
	11.8919	1.2016			11.8919	1.2143			11.8919	1.236
	12.1622	1.2035			12.1622	1.2162			12.1622	1.2376
	12.4324	1.205			12.4324	1.219			12.4324	1.2407
	12.7027	1.2078			12.7027	1.2205			12.7027	1.2441
	12.973	1.2106			12.973	1.2236			12.973	1.246
	13.2432	1.2122			12.973	1.2267			13.2432	1.2491
	13.2432	1.2153			13.2432	1.2292			13.2432	1.2519
	13.5135	1.2178			13.5135	1.2305			13.5135	1.2537
	13.7838	1.2196			13.7838	1.2339			13.7838	1.2562
	14.0541	1.2224			14.0541	1.237			14.0541	1.2578
	14.3243	1.2249			14.3243	1.2385			14.3243	1.2605
	14.3243	1.2274			14.3243	1.2407			14.3243	1.2636
	14.5946	1.2292			14.5946	1.2432			14.5946	1.2667
	14.8649	1.232			14.8649	1.2457			14.8649	1.2692
	15.1351	1.2342			15.1351	1.2481			15.1351	1.2714
	15.4054	1.2364			15.4054	1.2509			15.4054	1.2739
	15.6757	1.2376			15.6757	1.2528			15.6757	1.276
	15.6757	1.2401			15.6757	1.2553			15.6757	1.2785
	15.9459	1.2435			15.9459	1.2571			15.9459	1.281
	16.2162	1.2457			16.2162	1.2584			16.2162	1.2826
	16.4865	1.2472			16.4865	1.2621			16.4865	1.2863
	16.7568	1.2497			16.7568	1.2636			16.7568	1.2881
	16.7568	1.2519			16.7568	1.2667			17.027	1.2903
	17.027	1.2547			17.027	1.2692			17.027	1.2928
	17.2973	1.2559			17.2973	1.2714			17.2973	1.295
	17.5676	1.2581			17.5676	1.2733			17.5676	1.2965
	17.8378	1.2599			17.8378	1.2757			17.8378	1.2999
	18.1081	1.2627			18.1081	1.2776			18.1081	1.3024
	18.1081	1.2643			18.1081	1.2795			18.1081	1.3043
	18.3784	1.2671			18.3784	1.2816			18.3784	1.3064
	18.6486	1.2702			18.6486	1.2841			18.6486	1.3092
	18.9189	1.2714			18.9189	1.2866			18.9189	1.3126
	19.1892	1.2733			19.1892	1.2881			19.1892	1.3142
	19.1892	1.276			19.4595	1.2909			19.1892	1.3154
	19.4595	1.2779			19.4595	1.2928			19.4595	1.3176
	19.7297	1.2795			19.7297	1.2943			19.7297	1.321
	20	1.2813			20	1.2968			20	1.3229
	20.2703	1.2838			20.2703	1.2987			20.2703	1.325
	20.5405	1.2863			20.5405	1.3015			20.5405	1.3263
	20.5405	1.2875			20.5405	1.3036			20.5405	1.3294
	20.8108	1.2891			20.8108	1.3064			20.8108	1.3315
	21.0811	1.2915			21.0811	1.307			21.0811	1.3337
	21.3514	1.294			21.3514	1.3105			21.3514	1.3359
	21.6216	1.2962			21.6216	1.3132			21.6216	1.3374
	21.8919	1.2974			21.6216	1.3142			21.8919	1.3396
	21.8919	1.3005			21.8919	1.3157			21.8919	1.3418
	22.1622	1.3024			22.1622	1.3179			22.1622	1.3442
	22.4324	1.3039			22.4324	1.321			22.4324	1.3461
	22.7027	1.3064			22.7027	1.3225			22.7027	1.348
	22.973	1.307			22.973	1.3244			22.973	1.3511
	22.973	1.3101			22.973	1.326			22.973	1.3529
	23.2432	1.3126			23.2432	1.3281			23.2432	1.3551
	23.5135	1.3145			23.5135	1.3309			23.5135	1.3576
	23.7838	1.3154			23.7838	1.3322			23.7838	1.3591
	24.0541	1.3176			24.0541	1.3346			24.0541	1.3607
	24.3243	1.3204			24.3243	1.3368			24.3243	1.3628
	24.3243	1.3219			24.3243	1.338			24.3243	1.3641
	24.5946	1.3229			24.5946	1.3405			24.5946	1.3669
	24.8649	1.3253			24.8649	1.3424			24.8649	1.3684
	25.1351	1.3266			25.1351	1.3433			25.1351	1.3721
	25.4054	1.3287			25.4054	1.3464			25.4054	1.3731
	25.4054	1.3306			25.6757	1.348			25.6757	1.3746
	25.6757	1.3325			25.6757	1.3504			25.6757	1.3774
	25.9459	1.3349			25.9459	1.3523			25.9459	1.379
	26.2162	1.3371			26.2162	1.3545			26.2162	1.3814
	26.4865	1.3377			26.4865	1.3563			26.4865	1.383
	26.7568	1.3399			26.7568	1.3582			26.7568	1.3855
	26.7568	1.3421			26.7568	1.3591			26.7568	1.3876
	27.027	1.3427			27.027	1.3622			27.027	1.3895
	27.2973	1.3452			27.2973	1.3635			27.2973	1.3911
	27.5676	1.347			27.5676	1.365			27.5676	1.3929
	27.8378	1.3489			27.8378	1.3672			27.8378	1.396
	28.1081	1.3514			27.8378	1.3684			27.8378	1.3969
	28.1081	1.3526			28.1081	1.3718			28.1081	1.3985
	28.3784	1.3554			28.3784	1.3728			28.3784	1.4007
	28.6486	1.3576			28.6486	1.374			28.6486	1.4022
	28.9189	1.3588			28.9189	1.3762			28.9189	1.4044
	29.1892	1.3594			29.1892	1.3783			29.1892	1.4066
	29.1892	1.3619			29.1892	1.3796			29.1892	1.4084
	29.4595	1.3635			29.4595	1.3827			29.4595	1.41
	29.7297	1.365			29.7297	1.3839			29.7297	1.4121
	30	1.3675			30	1.387			30	1.4137
	30.2703	1.3684			30.2703	1.3883			30.2703	1.4156
	30.5405	1.3709			30.5405	1.3892			30.5405	1.4174
	30.5405	1.3728			30.5405	1.3911			30.5405	1.4193
	30.8108	1.374			30.8108	1.3926			30.8108	1.4221
	31.0811	1.3762			31.0811	1.3951			31.0811	1.4233
	31.3514	1.3777			31.3514	1.3969			31.3514	1.4252
	31.6216	1.379			31.6216	1.3985			31.6216	1.4261
	31.6216	1.3808			31.6216	1.3994			31.8919	1.4273
	31.8919	1.383			31.8919	1.4013			31.8919	1.4301
	32.1622	1.3836			32.1622	1.4028			32.1622	1.432
	32.4324	1.3864			32.4324	1.4056			32.4324	1.4338
	32.7027	1.3883			32.7027	1.4066			32.7027	1.4363
	32.973	1.3895			32.973	1.4081			32.973	1.4376
	32.973	1.3911			32.973	1.4103			32.973	1.4394
	33.2432	1.3929			33.2432	1.4128			33.2432	1.4419
	33.5135	1.3951			33.5135	1.4146			33.5135	1.4425
	33.7838	1.3963			33.7838	1.4156			33.7838	1.4447
	34.054	1.3985			34.054	1.418			34.054	1.4469
	34.3243	1.3997			34.3243	1.4187			34.3243	1.4493
	34.3243	1.4007			34.3243	1.4214			34.3243	1.45
	34.5946	1.4025			34.5946	1.4233			34.5946	1.4524
	34.8649	1.4041			34.8649	1.4239			34.8649	1.4531
	35.1351	1.4059			35.1351	1.4258			35.1351	1.4562
	35.4054	1.4075			35.4054	1.4267			35.4054	1.458
	35.4054	1.4084			35.4054	1.4276			35.4054	1.4583
	35.6757	1.4115			35.6757	1.4304			35.6757	1.4602
	35.946	1.4131			35.946	1.432			35.946	1.4617
	36.2162	1.4146			36.2162	1.4342			36.2162	1.4633
	36.4865	1.4152			36.4865	1.436			36.4865	1.4664
	36.7568	1.4177			36.7568	1.4376			36.7568	1.4683
	36.7568	1.419			36.7568	1.4385			36.7568	1.4686
	37.027	1.4208			37.027	1.441			37.027	1.4707
	37.2973	1.4233			37.2973	1.4419			37.2973	1.4726
	37.5676	1.4236			37.5676	1.4438			37.5676	1.4735
	37.8378	1.4255			37.8378	1.4459			37.8378	1.476
	38.1081	1.4264			37.8378	1.4481			37.8378	1.4779
	38.1081	1.4267			38.1081	1.449			38.1081	1.4791
	38.3784	1.4289			38.3784	1.4503			38.3784	1.4813
	38.6487	1.4307			38.6487	1.4524			38.6487	1.4834
	38.9189	1.4329			38.9189	1.4534			38.9189	1.485
	39.1892	1.4342			39.1892	1.4559			39.1892	1.4865
	39.1892	1.436			39.1892	1.4583			39.1892	1.4884
	39.4595	1.4376			39.4595	1.4586			39.4595	1.4893
	39.7297	1.4388			39.7297	1.459			39.7297	1.4918
	40	1.4407			40	1.4617			40	1.4937
	40.2703	1.4416			40.2703	1.4636			40.2703	1.4946
	40.5405	1.4431			40.5405	1.4652			40.5405	1.4958
	40.5405	1.4447			40.5405	1.4673			40.5405	1.4971
	40.8108	1.4475			40.8108	1.4683			40.8108	1.498
	41.0811	1.4481			41.0811	1.4692			41.0811	1.5002
	41.3513	1.4497			41.3513	1.471			41.3513	1.5027
	41.6216	1.4512			41.6216	1.4726			41.6216	1.5042
	41.6216	1.4528			41.6216	1.4738			41.6216	1.5051
	41.8919	1.4531			41.8919	1.4763			41.8919	1.5073
	42.1622	1.4555			42.1622	1.4772			42.1622	1.5092
	42.4324	1.4577			42.4324	1.4782			42.4324	1.5107
	42.7027	1.458			42.7027	1.481			42.7027	1.5126
	42.973	1.459			42.7027	1.4825			42.973	1.5138
	42.973	1.4611			42.973	1.4838			42.973	1.5154
	43.2432	1.4627			43.2432	1.4853			43.2432	1.5169
	43.5135	1.4642			43.5135	1.4872			43.5135	1.5182
	43.7838	1.4661			43.7838	1.4884			43.7838	1.5188
	44.054	1.4673			44.054	1.4903			44.054	1.5216
	44.3243	1.4689			44.054	1.4921			44.054	1.5231
	44.3243	1.4695			44.3243	1.4937			44.3243	1.5247
	44.5946	1.4717			44.5946	1.4946			44.5946	1.5265
	44.8649	1.4726			44.8649	1.4952			44.8649	1.5278
	45.1351	1.4738			45.1351	1.4968			45.1351	1.5281
	45.4054	1.4763			45.4054	1.4977			45.4054	1.5299
	45.4054	1.4766			45.4054	1.4999			45.4054	1.5315
	45.6757	1.4782			45.6757	1.5017			45.6757	1.5337
	45.946	1.4803			45.946	1.503			45.946	1.5349
	46.2162	1.4825			46.2162	1.5048			46.2162	1.5371
	46.4865	1.4834			46.4865	1.5064			46.4865	1.538
	46.7568	1.4844			46.4865	1.5079			46.7568	1.5392
	46.7568	1.4859			46.7568	1.5089			46.7568	1.5417
	47.027	1.4875			47.027	1.511			47.027	1.5436
	47.2973	1.4887			47.2973	1.5126			47.2973	1.5439
	47.5676	1.4896			47.5676	1.5138			47.5676	1.5461
	47.8378	1.4921			47.8378	1.5154			47.8378	1.5473
	47.8378	1.4937			47.8378	1.5169			47.8378	1.5489
	48.1081	1.4949			48.1081	1.5185			48.1081	1.551
	48.3784	1.4955			48.3784	1.5188			48.3784	1.5523
	48.6487	1.4971			48.6487	1.5206			48.6487	1.5538
	48.9189	1.4986			48.9189	1.5231			48.9189	1.5551
	49.1892	1.4989			49.1892	1.5244			49.1892	1.5569
	49.1892	1.5011			49.1892	1.5256			49.1892	1.5591
	49.4595	1.5027			49.4595	1.5262			49.4595	1.56
	49.7297	1.5045			49.7297	1.5275			49.7297	1.5609
	50	1.5055			50	1.529			50	1.5631
	50.2703	1.5067			50.2703	1.5299			50.2703	1.5644
	50.2703	1.5082			50.2703	1.5315			50.5405	1.5659
	50.5405	1.5095			50.5405	1.5334			50.5405	1.5681
	50.8108	1.5113			50.8108	1.5346			50.8108	1.5693
	51.0811	1.5126			51.0811	1.5368			51.0811	1.5699
	51.3513	1.5135			51.3513	1.538			51.3513	1.5715
	51.6216	1.5148			51.6216	1.5383			51.6216	1.573
	51.6216	1.5166			51.6216	1.5402			51.6216	1.5752
	51.8919	1.5179			51.8919	1.5427			51.8919	1.5755
	52.1622	1.5182			52.1622	1.5439			52.1622	1.5774
	52.4324	1.52			52.4324	1.5448			52.4324	1.5783
	52.7027	1.5222			52.7027	1.5461			52.7027	1.5802
	52.973	1.5237			52.973	1.5479			52.973	1.5814
	52.973	1.5244			52.973	1.5492			52.973	1.583
	53.2432	1.5256			53.2432	1.5513			53.2432	1.5836
	53.5135	1.5272			53.5135	1.5526			53.5135	1.5864
	53.7838	1.5281			53.7838	1.5532			53.7838	1.5876
	54.054	1.5296			54.054	1.5544			54.054	1.5885
	54.054	1.5306			54.054	1.5557			54.054	1.5901
	54.3243	1.5312			54.3243	1.5582			54.3243	1.5916
	54.5946	1.5334			54.5946	1.5594			54.5946	1.5932
	54.8649	1.5349			54.8649	1.56			54.8649	1.5944
	55.1351	1.5368			55.1351	1.5616			55.1351	1.596
	55.4054	1.5377			55.4054	1.5637			55.4054	1.5972
	55.4054	1.5383			55.4054	1.5644			55.4054	1.5988
	55.6757	1.5399			55.6757	1.5659			55.6757	1.6
	55.946	1.5417			55.946	1.5681			55.946	1.6019
	56.2162	1.543			56.2162	1.569			56.2162	1.6022
	56.4865	1.5442			56.4865	1.5706			56.4865	1.6056
	56.7568	1.5458			56.4865	1.5718			56.4865	1.6065
	56.7568	1.5467			56.7568	1.573			56.7568	1.6078
	57.027	1.5479			57.027	1.5743			57.027	1.6084
	57.2973	1.5495			57.2973	1.5755			57.2973	1.6102
	57.5676	1.551			57.5676	1.5765			57.5676	1.6115
	57.8378	1.5523			57.8378	1.578			57.8378	1.6127
	57.8378	1.5535			57.8378	1.5789			57.8378	1.6146
	58.1081	1.5541			58.1081	1.5805			58.1081	1.6149
	58.3784	1.5554			58.3784	1.5817			58.3784	1.6171
	58.6487	1.5575			58.6487	1.583			58.6487	1.6183
	58.9189	1.5594			58.9189	1.5845			58.9189	1.6199
	59.1892	1.5597			58.9189	1.5867			59.1892	1.6211
	59.1892	1.5609			59.1892	1.5876			59.1892	1.6226
	59.4595	1.5625			59.4595	1.5882			59.4595	1.6239
	59.7297	1.5644			59.7297	1.5898			59.7297	1.6254
	60	1.5647			60	1.5907			60	1.627
	60.2703	1.5665			60.2703	1.5923			60.2703	1.6273
	60.2703	1.5681			60.2703	1.5941			60.2703	1.6285
	60.5405	1.5693			60.5405	1.5954			60.5405	1.6307
	60.8108	1.5699			60.8108	1.5963			60.8108	1.6316
	61.0811	1.5715			61.0811	1.5975			61.0811	1.6326
	61.3513	1.5727			61.3513	1.5988			61.3513	1.6344
	61.3513	1.5737			61.3513	1.6			61.6216	1.6354
	61.6216	1.5749			61.6216	1.6016			61.6216	1.6366
	61.8919	1.5758			61.8919	1.6028			61.8919	1.6378
	62.1622	1.5774			62.1622	1.604			62.1622	1.6397
	62.4324	1.5786			62.4324	1.6056			62.4324	1.6409
	62.7027	1.5799			62.7027	1.6075			62.7027	1.6425
	62.7027	1.5811			62.7027	1.6084			62.973	1.6431
	62.973	1.582			62.973	1.6084			62.973	1.645
	63.2432	1.5833			63.2432	1.6112			63.2432	1.6462
	63.5135	1.5839			63.5135	1.6124			63.5135	1.6481
	63.7838	1.5864			63.7838	1.614			63.7838	1.6487
	64.0541	1.5876			64.0541	1.6146			64.0541	1.6505
	64.0541	1.5882			64.0541	1.6152			64.0541	1.6524
	64.3243	1.5895			64.3243	1.6168			64.3243	1.6527
	64.5946	1.5904			64.5946	1.6183			64.5946	1.654
	64.8649	1.592			64.8649	1.6199			64.8649	1.6552
	65.1351	1.5938			65.1351	1.6208			65.1351	1.6571
	65.1351	1.5947			65.4054	1.6223			65.4054	1.6583
	65.4054	1.5957			65.4054	1.6239			65.4054	1.6592
	65.6757	1.5966			65.6757	1.6245			65.6757	1.6608
	65.9459	1.5975			65.9459	1.6257			65.9459	1.662
	66.2162	1.5991			66.2162	1.6276			66.2162	1.6642
	66.4865	1.6			66.4865	1.6276			66.4865	1.6645
	66.4865	1.6016			66.4865	1.6292			66.7568	1.666
	66.7568	1.6025			66.7568	1.6307			66.7568	1.6682
	67.027	1.6044			67.027	1.6319			67.027	1.6685
	67.2973	1.6053			67.2973	1.6329			67.2973	1.6698
	67.5676	1.6075			67.5676	1.6344			67.5676	1.6716
	67.5676	1.6078			67.5676	1.636			67.8378	1.6732
	67.8378	1.609			67.8378	1.6369			67.8378	1.6738
	68.1081	1.6096			68.1081	1.6378			68.1081	1.675
	68.3784	1.6115			68.3784	1.6385			68.3784	1.676
	68.6487	1.6127			68.6487	1.6406			68.6487	1.6781
	68.9189	1.6133			68.9189	1.6422			68.9189	1.6784
	68.9189	1.6146			68.9189	1.6431			68.9189	1.6797
	69.1892	1.6155			69.1892	1.644			69.1892	1.6812
	69.4595	1.6171			69.4595	1.6459			69.4595	1.6825
	69.7297	1.6183			69.7297	1.6471			69.7297	1.6837
	70	1.6186			70	1.6481			70	1.6846
	70.2703	1.6208			70.2703	1.6496			70.2703	1.6868
	70.2703	1.622			70.2703	1.6505			70.2703	1.6884
	70.5405	1.6236			70.5405	1.6524			70.5405	1.6893
	70.8108	1.6248			70.8108	1.6527			70.8108	1.6905
	71.0811	1.6251			71.0811	1.6536			71.0811	1.6924
	71.3513	1.627			71.3513	1.6558			71.3513	1.6933
	71.3513	1.627			71.3513	1.6564			71.6216	1.6939
	71.6216	1.6276			71.6216	1.6577			71.6216	1.6958
	71.8919	1.6301			71.8919	1.6592			71.8919	1.6977
	72.1622	1.6307			72.1622	1.6598			72.1622	1.6983
	72.4324	1.6316			72.4324	1.6623			72.4324	1.6989
	72.7027	1.6332			72.7027	1.6633			72.7027	1.7005
	72.7027	1.6347			72.7027	1.6639			72.7027	1.7026
	72.973	1.6354			72.973	1.6651			72.973	1.7036
	73.2432	1.6363			73.2432	1.6667			73.2432	1.7045
	73.5135	1.6372			73.5135	1.6679			73.5135	1.7051
	73.7838	1.6381			73.7838	1.6688			73.7838	1.7063
	74.0541	1.6397			74.0541	1.6704			74.0541	1.7079
	74.0541	1.6409			74.0541	1.6722			74.0541	1.7088
	74.3243	1.6422			74.3243	1.6729			74.3243	1.7101
	74.5946	1.6431			74.5946	1.6738			74.5946	1.7119
	74.8649	1.6443			74.8649	1.6747			74.8649	1.7125
	75.1351	1.6462			75.1351	1.6763			75.1351	1.7135
	75.1351	1.6478			75.1351	1.6772			75.1351	1.7141
	75.4054	1.6487			75.4054	1.6778			75.4054	1.7166
	75.6757	1.6493			75.6757	1.6791			75.6757	1.7181
	75.9459	1.6502			75.9459	1.6806			75.9459	1.7188
	76.2162	1.6518			76.2162	1.6822			76.2162	1.7194
	76.4865	1.653			76.4865	1.6828			76.4865	1.7212
	76.4865	1.6533			76.4865	1.6843			76.4865	1.7219
	76.7568	1.6549			76.7568	1.685			76.7568	1.7234
	77.027	1.6558			77.027	1.6871			77.027	1.725
	77.2973	1.6577			77.2973	1.6884			77.2973	1.7262
	77.5676	1.6583			77.5676	1.6893			77.5676	1.7271
	77.8378	1.6595			77.5676	1.6902			77.8378	1.7287
	77.8378	1.6608			77.8378	1.6918			77.8378	1.7293
	78.1081	1.662			78.1081	1.693			78.1081	1.7315
	78.3784	1.6636			78.3784	1.6936			78.3784	1.7324
	78.6487	1.6645			78.6487	1.6939			78.6487	1.7333
	78.9189	1.6654			78.9189	1.6967			78.9189	1.7352
	78.9189	1.666			78.9189	1.698			78.9189	1.7364
	79.1892	1.6673			79.1892	1.6983			79.1892	1.7374
	79.4595	1.6682			79.4595	1.6992			79.4595	1.738
	79.7297	1.6695			79.7297	1.7005			79.7297	1.7395
	80	1.6713			80	1.7023			80	1.7405
	80.2703	1.6722			80	1.7029			80.2703	1.7417
	80.2703	1.6732			80.2703	1.7045			80.2703	1.7429
	80.5405	1.6738			80.5405	1.7045			80.5405	1.7439
	80.8108	1.6753			80.8108	1.706			80.8108	1.7445
	81.0811	1.676			81.0811	1.7073			81.0811	1.7463
	81.3513	1.6775			81.3513	1.7082			81.3513	1.7479
	81.3513	1.6784			81.3513	1.7094			81.6216	1.7491
	81.6216	1.6791			81.6216	1.7104			81.6216	1.7491
	81.8919	1.6803			81.8919	1.7122			81.8919	1.7516
	82.1622	1.6815			82.1622	1.7132			82.1622	1.7532
	82.4324	1.6825			82.4324	1.7135			82.4324	1.7541
	82.7027	1.6834			82.4324	1.7147			82.7027	1.7547
	82.7027	1.6843			82.7027	1.7166			82.7027	1.756
	82.973	1.6862			82.973	1.7178			82.973	1.7572
	83.2432	1.6881			83.2432	1.7188			83.2432	1.7587
	83.5135	1.6893			83.5135	1.7194			83.5135	1.7587
	83.7838	1.6893			83.7838	1.7209			83.7838	1.76
	84.0541	1.6912			83.7838	1.7222			83.7838	1.7622
	84.0541	1.6918			84.0541	1.7234			84.0541	1.7637
	84.3243	1.693			84.3243	1.7246			84.3243	1.7634
	84.5946	1.6936			84.5946	1.7259			84.5946	1.7653
	84.8649	1.6946			84.8649	1.7268			84.8649	1.7668
	85.1351	1.697			85.1351	1.7281			85.1351	1.768
	85.1351	1.6983			85.1351	1.729			85.1351	1.769
	85.4054	1.6983			85.4054	1.7293			85.4054	1.7705
	85.6757	1.6992			85.6757	1.7315			85.6757	1.7721
	85.9459	1.7005			85.9459	1.7327			85.9459	1.7736
	86.2162	1.7017			86.2162	1.7336			86.2162	1.7742
	86.4865	1.7029			86.2162	1.7349			86.4865	1.7746
	86.4865	1.7039			86.4865	1.7361			86.4865	1.7755
	86.7568	1.7042			86.7568	1.7374			86.7568	1.778
	87.027	1.7051			87.027	1.7374			87.027	1.7783
	87.2973	1.706			87.2973	1.7389			87.2973	1.7795
	87.5676	1.707			87.5676	1.7398			87.5676	1.7811
	87.8378	1.7082			87.5676	1.7411			87.5676	1.782
	87.8378	1.7094			87.8378	1.7423			87.8378	1.7835
	88.1081	1.7107			88.1081	1.7436			88.1081	1.7845
	88.3784	1.7119			88.3784	1.7439			88.3784	1.7851
	88.6487	1.7129			88.6487	1.7454			88.6487	1.7882
	88.9189	1.7135			88.9189	1.7473			88.9189	1.7885
	88.9189	1.7135			88.9189	1.7485			88.9189	1.7894
	89.1892	1.715			89.1892	1.7488			89.1892	1.7888
	89.4595	1.7172			89.4595	1.7501			89.4595	1.7907
	89.7297	1.7181			89.7297	1.7513			89.7297	1.7925
	90	1.7188			90	1.7532			90	1.7941
	90.2703	1.7206			90	1.7538			90	1.7947
	90.2703	1.7212			90.2703	1.755			90.2703	1.7963
	90.5405	1.7222			90.5405	1.7556			90.5405	1.7966
	90.8108	1.7234			90.8108	1.7569			90.8108	1.7987
	91.0811	1.724			91.0811	1.7578			91.0811	1.7994
	91.3513	1.7253			91.3513	1.7584			91.3513	1.7997
	91.3513	1.7262			91.3513	1.7597			91.3513	1.8012
	91.6216	1.7274			91.6216	1.7615			91.6216	1.8031
	91.8919	1.7281			91.8919	1.7625			91.8919	1.8043
	92.1622	1.7293			92.1622	1.7637			92.1622	1.8046
	92.4324	1.7302			92.4324	1.7643			92.4324	1.8052
	92.7027	1.7321			92.4324	1.7649			92.7027	1.8062
	92.7027	1.733			92.7027	1.7668			92.7027	1.8087
	92.973	1.7339			92.973	1.7684			92.973	1.8093
	93.2432	1.7349			93.2432	1.7693			93.2432	1.8099
	93.5135	1.7364			93.5135	1.7699			93.5135	1.8108
	93.7838	1.7374			93.7838	1.7711			93.7838	1.8136
	94.0541	1.738			93.7838	1.7727			93.7838	1.8139
	94.0541	1.7389			94.0541	1.7739			94.0541	1.8149
	94.3243	1.7398			94.3243	1.7749			94.3243	1.8164
	94.5946	1.7405			94.5946	1.7752			94.5946	1.8176
	94.8649	1.742			94.8649	1.7764			94.8649	1.8186
	95.1351	1.7429			94.8649	1.778			95.1351	1.8201
	95.1351	1.7436			95.1351	1.7786			95.1351	1.822
	95.4054	1.7445			95.4054	1.7801			95.4054	1.8226
	95.6757	1.7454			95.6757	1.7811			95.6757	1.8235
	95.9459	1.7476			95.9459	1.7823			95.9459	1.8242
	96.2162	1.7485			96.2162	1.7832			96.2162	1.8251
	96.4865	1.7491			96.2162	1.7842			96.2162	1.8266
	96.4865	1.7498			96.4865	1.7854			96.4865	1.8279
	96.7568	1.7519			96.7568	1.7866			96.7568	1.8288
	97.027	1.7532			97.027	1.7888			97.027	1.83
	97.2973	1.7541			97.2973	1.7891			97.2973	1.8304
	97.5676	1.7547			97.5676	1.7891			97.5676	1.8319
	97.5676	1.7556			97.5676	1.7904			97.5676	1.8335
	97.8378	1.7566			97.8378	1.7919			97.8378	1.8344
	98.1081	1.7572			98.1081	1.7932			98.1081	1.835
	98.3784	1.7587			98.3784	1.7944			98.3784	1.8369
	98.6487	1.7591			98.6487	1.7947			98.6487	1.8378
	98.9189	1.76			98.9189	1.7963			98.9189	1.8381
	98.9189	1.7615			98.9189	1.7975			98.9189	1.8397
	99.1892	1.7625			99.1892	1.7987			99.1892	1.8397
	99.4595	1.764			99.4595	1.799			99.4595	1.8415
	99.7297	1.7643			99.7297	1.7997			99.7297	1.8434
	100	1.7653			100	1.8018			100	1.8443
	100.27	1.7665			100	1.8025			100	1.8443
	100.27	1.768			100.27	1.804			100.27	1.8465
	100.541	1.769			100.541	1.8046			100.541	1.8477
	100.811	1.7702			100.811	1.8049			100.811	1.849
	101.081	1.7708			101.081	1.8059			101.081	1.8493
	101.351	1.7727			101.081	1.808			101.351	1.8521
	101.351	1.7739			101.351	1.8093			101.351	1.8533
	101.622	1.7739			101.622	1.8093			101.622	1.8542
	101.892	1.7752			101.892	1.8105			101.892	1.8545
	102.162	1.7755			102.162	1.8121			102.162	1.8548
	102.432	1.7773			102.432	1.8136			102.432	1.857
	102.703	1.7786			102.432	1.8142			102.432	1.8586
	102.703	1.7792			102.703	1.8145			102.703	1.8598
	102.973	1.7801			102.973	1.8155			102.973	1.8604
	103.243	1.7808			103.243	1.8176			103.243	1.8614
	103.514	1.7823			103.514	1.8192			103.514	1.8629
	103.784	1.7839			103.784	1.8201			103.784	1.8638
	103.784	1.7842			103.784	1.8214			103.784	1.8651
	104.054	1.7854			104.054	1.8229			104.054	1.8666
	104.324	1.7866			104.324	1.8232			104.324	1.8669
	104.595	1.7885			104.595	1.8238			104.595	1.8682
	104.865	1.7891			104.865	1.8248			104.865	1.8694
	105.135	1.7891			104.865	1.8257			105.135	1.8703
	105.135	1.7901			105.135	1.8276			105.135	1.8713
	105.405	1.791			105.405	1.8285			105.405	1.8731
	105.676	1.7928			105.676	1.8291			105.676	1.8734
	105.946	1.7935			105.946	1.8304			105.946	1.875
	106.216	1.7941			106.216	1.831			106.216	1.8759
	106.486	1.7956			106.216	1.8319			106.216	1.8769
	106.486	1.7963			106.486	1.8338			106.486	1.8784
	106.757	1.7978			106.757	1.8347			106.757	1.88
	107.027	1.7987			107.027	1.8347			107.027	1.8806
	107.297	1.7994			107.297	1.8366			107.297	1.8812
	107.568	1.7997			107.568	1.8375			107.568	1.8821
	107.568	1.8012			107.568	1.8393			107.568	1.8834
	107.838	1.8028			107.838	1.8397			107.838	1.8849
	108.108	1.8037			108.108	1.8397			108.108	1.8859
	108.378	1.8046			108.378	1.8418			108.378	1.8871
	108.649	1.8052			108.649	1.8431			108.649	1.888
	108.919	1.8059			108.649	1.8446			108.919	1.889
	108.919	1.8071			108.919	1.8452			108.919	1.8905
	109.189	1.8083			109.189	1.8459			109.189	1.8908
	109.459	1.8093			109.459	1.8474			109.459	1.8921
	109.73	1.8096			109.73	1.848			109.73	1.8933
	110	1.8108			110	1.8493			110	1.8945
	110	1.8127			110	1.8505			110	1.8958
	110.27	1.8139			110.27	1.8521			110.27	1.897
	110.541	1.8142			110.541	1.8533			110.541	1.8979
	110.811	1.8145			110.811	1.8542			110.811	1.8989
	111.081	1.8164			111.081	1.8545			111.081	1.9001
	111.351	1.8176			111.081	1.8548			111.081	1.9004
	111.351	1.8192			111.351	1.8573			111.351	1.9023
	111.622	1.8198			111.622	1.8583			111.622	1.9029
	111.892	1.8207			111.892	1.8592			111.892	1.9045
	112.162	1.8223			112.162	1.8607			112.162	1.9054
	112.432	1.8229			112.432	1.8607			112.432	1.9066
	112.432	1.8235			112.432	1.8623			112.432	1.9079
	112.703	1.8245			112.703	1.8635			112.703	1.9091
	112.973	1.8251			112.973	1.8651			112.973	1.91
	113.243	1.826			113.243	1.8654			113.243	1.9107
	113.514	1.8276			113.514	1.8666			113.514	1.9122
	113.784	1.8276			113.514	1.8672			113.784	1.9128
	113.784	1.8291			113.784	1.8685			113.784	1.9144
	114.054	1.8304			114.054	1.8694			114.054	1.915
	114.324	1.8304			114.324	1.8707			114.324	1.9159
	114.595	1.8316			114.595	1.8719			114.595	1.9178
	114.865	1.8335			114.865	1.8725			114.865	1.9187
	115.135	1.8344			114.865	1.8734			115.135	1.9193
	115.135	1.8347			115.135	1.8744			115.135	1.9206
	115.405	1.8359			115.405	1.8756			115.405	1.9221
	115.676	1.8372			115.676	1.8762			115.676	1.9237
	115.946	1.8381			115.946	1.8778			115.946	1.9243
	116.216	1.8393			116.216	1.8793			116.216	1.9246
	116.216	1.8397			116.216	1.88			116.216	1.9252
	116.486	1.84			116.486	1.8806			116.486	1.9277
	116.757	1.8412			116.757	1.8815			116.757	1.9286
	117.027	1.8431			117.027	1.8831			117.027	1.9299
	117.297	1.844			117.297	1.8843			117.297	1.9305
	117.568	1.8446			117.297	1.8852			117.297	1.9317
	117.568	1.8446			117.568	1.8868			117.568	1.933
	117.838	1.8471			117.838	1.8877			117.838	1.9336
	118.108	1.8483			118.108	1.8883			118.108	1.9348
	118.378	1.8486			118.378	1.8896			118.378	1.9345
	118.649	1.8499			118.649	1.8905			118.649	1.937
	118.649	1.8505			118.649	1.8908			118.649	1.9386
	118.919	1.8524			118.919	1.8924			118.919	1.9392
	119.189	1.8536			119.189	1.8939			119.189	1.9398
	119.459	1.8545			119.459	1.8945			119.459	1.941
	119.73	1.8545			119.73	1.8958			119.73	1.9432
	120	1.8552			120	1.897			120	1.9438
	120	1.857			120	1.8973			120	1.9441
	120.27	1.8586			120.27	1.8983			120.27	1.946
	120.541	1.8598			120.541	1.8998			120.541	1.9472
	120.811	1.8607			120.811	1.9004			120.811	1.9482
	121.081	1.8607			121.081	1.9017			121.081	1.9488
	121.351	1.8623			121.081	1.9029			121.081	1.9497
	121.351	1.8632			121.351	1.9035			121.351	1.9516
	121.622	1.8645			121.622	1.9048			121.622	1.9531
	121.892	1.8651			121.892	1.906			121.892	1.9537
	122.162	1.8666			122.162	1.9076			122.162	1.9547
	122.432	1.8669			122.162	1.9085			122.432	1.9559
	122.432	1.8679			122.432	1.9094			122.432	1.9565
	122.703	1.8694			122.703	1.9103			122.703	1.9584
	122.973	1.8703			122.973	1.9103			122.973	1.9596
	123.243	1.871			123.243	1.9122			123.243	1.9603
	123.514	1.8722			123.514	1.9138			123.514	1.9609
	123.784	1.8731			123.514	1.915			123.784	1.9627
	123.784	1.8741			123.784	1.915			123.784	1.9637
	124.054	1.8747			124.054	1.9165			124.054	1.9643
	124.324	1.8759			124.324	1.9175			124.324	1.9649
	124.595	1.8766			124.595	1.919			124.595	1.9671
	124.865	1.8784			124.865	1.92			124.865	1.9686
	125.135	1.8797			124.865	1.9206			124.865	1.9689
	125.135	1.8803			125.135	1.9218			125.135	1.9699
	125.405	1.8806			125.405	1.9237			125.405	1.9711
	125.676	1.8815			125.676	1.9243			125.676	1.9723
	125.946	1.8831			125.946	1.9243			125.946	1.9736
	126.216	1.884			126.216	1.9255			126.216	1.9742
	126.216	1.8855			126.216	1.9268			126.216	1.9748
	126.486	1.8862			126.486	1.9277			126.486	1.9761
	126.757	1.8877			126.757	1.9296			126.757	1.9761
	127.027	1.8883			127.027	1.9302			127.027	1.9776
	127.297	1.889			127.297	1.9308			127.297	1.9792
	127.297	1.8899			127.297	1.932			127.297	1.9798
	127.568	1.8899			127.568	1.9336			127.568	1.9813
	127.838	1.8914			127.838	1.9336			127.838	1.9823
	128.108	1.8933			128.108	1.9348			128.108	1.9838
	128.378	1.8939			128.378	1.9351			128.378	1.9847
	128.649	1.8948			128.378	1.9367			128.649	1.9857
	128.649	1.8958			128.649	1.9386			128.649	1.9869
	128.919	1.897			128.919	1.9392			128.919	1.9882
	129.189	1.8973			129.189	1.9401			129.189	1.9888
	129.459	1.8986			129.459	1.9413			129.459	1.9897
	129.73	1.8998			129.73	1.9429			129.73	1.9903
	129.73	1.9007			129.73	1.9438			130	1.9922
	130	1.9023			130	1.9444			130	1.9931
	130.27	1.9029			130.27	1.946			130.27	1.994
	130.541	1.9035			130.541	1.9463			130.541	1.995
	130.811	1.9048			130.811	1.9479			130.811	1.9962
	131.081	1.9057			131.081	1.9485			131.081	1.9975
	131.081	1.9072			131.081	1.9494			131.351	1.9987
	131.351	1.9085			131.351	1.951			131.351	1.9996
	131.622	1.9091			131.622	1.9516			131.622	1.9999
	131.892	1.91			131.892	1.9528			131.892	2.0021
	132.162	1.911			132.162	1.9541			132.162	2.0033
	132.432	1.9119			132.162	1.955			132.432	2.004
	132.432	1.9128			132.432	1.9559			132.432	2.0049
	132.703	1.9141			132.703	1.9559			132.703	2.0068
	132.973	1.915			132.973	1.959			132.973	2.0077
	133.243	1.9153			133.243	1.9587			133.243	2.0086
	133.514	1.9172			133.514	1.9606			133.514	2.0089
	133.514	1.9178			133.514	1.9615			133.514	2.0095
	133.784	1.9187			133.784	1.9618			133.784	2.0105
	134.054	1.9196			134.054	1.9637			134.054	2.012
	134.324	1.9212			134.324	1.9643			134.324	2.013
	134.595	1.9215			134.595	1.9649			134.595	2.0145
	134.865	1.9231			134.595	1.9668			134.865	2.0157
	134.865	1.9243			134.865	1.968			134.865	2.017
	135.135	1.9246			135.135	1.9689			135.135	2.0179
	135.405	1.9249			135.405	1.9692			135.405	2.0188
	135.676	1.9258			135.676	1.9711			135.676	2.0188
	135.946	1.9277			135.946	1.972			135.946	2.0204
	135.946	1.9289			135.946	1.973			136.216	2.0226
	136.216	1.9302			136.216	1.9742			136.216	2.0238
	136.486	1.9305			136.486	1.9745			136.486	2.0238
	136.757	1.9317			136.757	1.9761			136.757	2.025
	137.027	1.9333			137.027	1.9761			137.027	2.0266
	137.297	1.9333			137.297	1.977			137.297	2.0275
	137.297	1.9339			137.297	1.9789			137.297	2.0288
	137.568	1.9351			137.568	1.9792			137.568	2.0303
	137.838	1.9351			137.838	1.9801			137.838	2.0309
	138.108	1.937			138.108	1.982			138.108	2.0322
	138.378	1.9382			138.378	1.9832			138.378	2.0325
	138.649	1.9392			138.378	1.9847			138.649	2.0334
	138.649	1.9401			138.649	1.9854			138.649	2.0347
	138.919	1.941			138.919	1.9857			138.919	2.0362
	139.189	1.9426			139.189	1.9882			139.189	2.0368
	139.459	1.9435			139.459	1.9888			139.459	2.0384
	139.73	1.9444			139.73	1.99			139.73	2.0396
	139.73	1.9454			139.73	1.99			140	2.0406
	140	1.9466			140	1.9906			140	2.0418
	140.27	1.9469			140.27	1.9925			140.27	2.0427
	140.541	1.9485			140.541	1.9937			140.541	2.0433
	140.811	1.9494			140.811	1.9947			140.811	2.0443
	141.081	1.9506			141.081	1.995			141.081	2.0455
	141.081	1.9516			141.081	1.9962			141.081	2.0461
	141.351	1.9528			141.351	1.9975			141.351	2.048
	141.622	1.9537			141.622	1.999			141.622	2.0495
	141.892	1.955			141.892	1.9996			141.892	2.0502
	142.162	1.9559			142.162	1.9996			142.162	2.0508
	142.162	1.9562			142.162	2.0021			142.162	2.052
	142.432	1.9575			142.432	2.003			142.432	2.0526
	142.703	1.9593			142.703	2.0043			142.703	2.0533
	142.973	1.9596			142.973	2.0046			142.973	2.0545
	143.243	1.9609			143.243	2.0058			143.243	2.0561
	143.514	1.9621			143.243	2.0071			143.514	2.0573
	143.514	1.9634			143.514	2.008			143.514	2.0582
	143.784	1.9637			143.784	2.0089			143.784	2.0598
	144.054	1.9646			144.054	2.0099			144.054	2.0601
	144.324	1.9658			144.324	2.0102			144.324	2.061
	144.595	1.9671			144.595	2.0114			144.595	2.0619
	144.865	1.9683			144.595	2.0133			144.865	2.0632
	144.865	1.9689			144.865	2.0148			144.865	2.0647
	145.135	1.9696			145.135	2.0145			145.135	2.065
	145.405	1.9717			145.405	2.017			145.405	2.0657
	145.676	1.9723			145.676	2.0179			145.676	2.0688
	145.946	1.9733			145.946	2.0185			145.946	2.0691
	146.216	1.9742			145.946	2.0192			145.946	2.0694
	146.216	1.9751			146.216	2.0201			146.216	2.0706
	146.486	1.9764			146.486	2.0216			146.486	2.0725
	146.757	1.9754			146.757	2.0229			146.757	2.0731
	147.027	1.9782			147.027	2.0238			147.027	2.074
	147.297	1.9792			147.027	2.0247			147.297	2.074
	147.297	1.9792			147.297	2.0254			147.297	2.0753
	147.568	1.981			147.568	2.0269			147.568	2.0774
	147.838	1.982			147.838	2.0281			147.838	2.0778
	148.108	1.9832			148.108	2.0294			148.108	2.0787
	148.378	1.9838			148.378	2.0306			148.378	2.0799
	148.649	1.9851			148.378	2.0306			148.649	2.0812
	148.649	1.986			148.649	2.0322			148.649	2.083
	148.919	1.9872			148.919	2.0328			148.919	2.0836
	149.189	1.9888			149.189	2.0331			149.189	2.0846
	149.459	1.99			149.459	2.0347			149.459	2.0849
	149.73	1.99			149.459	2.0353			149.73	2.0861
	149.73	1.9906			149.73	2.0371			149.73	2.088
	150	1.9919			150	2.039			150	2.0889
	150.27	1.9931			150.27	2.0396			150.27	2.0898
	150.541	1.995			150.541	2.0406			150.541	2.0902
	150.811	1.995			150.811	2.0418			150.811	2.0917
	151.081	1.9959			150.811	2.043			151.081	2.0933
	151.081	1.9968			151.081	2.0437			151.081	2.0945
	151.351	1.9984			151.351	2.0449			151.351	2.0945
	151.622	1.9996			151.622	2.0455			151.622	2.0954
	151.892	1.9999			151.892	2.0455			151.892	2.0967
	152.162	2.0009			152.162	2.048			152.162	2.0985
	152.432	2.003			152.162	2.0489			152.432	2.0985
	152.432	2.0033			152.432	2.0499			152.432	2.1004
	152.703	2.0043			152.703	2.0508			152.703	2.1013
	152.973	2.0055			152.973	2.0517			152.973	2.1016
	153.243	2.0061			153.243	2.053			153.243	2.1035
	153.514	2.0074			153.243	2.0539			153.514	2.1044
	153.514	2.0089			153.514	2.0545			153.514	2.1047
	153.784	2.0089			153.784	2.0557			153.784	2.1066
	154.054	2.0095			154.054	2.057			154.054	2.1075
	154.324	2.0108			154.324	2.0582			154.324	2.1088
	154.595	2.0111			154.595	2.0595			154.595	2.1097
	154.865	2.013			154.595	2.0601			154.865	2.1106
	154.865	2.0142			154.865	2.0607			154.865	2.1119
	155.135	2.0148			155.135	2.0613			155.135	2.1125
	155.405	2.017			155.405	2.0632			155.405	2.1146
	155.676	2.0176			155.676	2.0647			155.676	2.115
	155.946	2.0182			155.946	2.065			155.946	2.1156
	155.946	2.0192			155.946	2.0654			155.946	2.1162
	156.216	2.0201			156.216	2.0678			156.216	2.1181
	156.486	2.0213			156.486	2.0688			156.486	2.1193
	156.757	2.0229			156.757	2.0694			156.757	2.1202
	157.027	2.0241			157.027	2.0703			157.027	2.1218
	157.297	2.0244			157.027	2.0725			157.297	2.1224
	157.297	2.026			157.297	2.0731			157.297	2.1233
	157.568	2.0266			157.568	2.0734			157.568	2.1249
	157.838	2.0278			157.838	2.074			157.838	2.1252
	158.108	2.0294			158.108	2.0753			158.108	2.127
	158.378	2.0306			158.378	2.0768			158.378	2.1277
	158.649	2.0309			158.378	2.0787			158.649	2.1289
	158.649	2.0319			158.649	2.0787			158.649	2.1298
	158.919	2.0331			158.919	2.079			158.919	2.1308
	159.189	2.0337			159.189	2.0805			159.189	2.1308
	159.459	2.0344			159.459	2.083			159.459	2.1326
	159.73	2.0356			159.459	2.0836			159.73	2.1336
	159.73	2.0368			159.73	2.0852			159.73	2.1351
	160	2.0387			160	2.0852			160	2.1345
	160.27	2.0406			160.27	2.0855			160.27	2.1363
	160.541	2.0406			160.541	2.088			160.541	2.1379
	160.811	2.0415			160.811	2.0889			160.811	2.1391
	161.081	2.0433			160.811	2.0895			161.081	2.1401
	161.081	2.0433			161.081	2.0905			161.081	2.1407
	161.351	2.0449			161.351	2.092			161.351	2.1425
	161.622	2.0452			161.622	2.0926			161.622	2.1435
	161.892	2.0458			161.892	2.0939			161.892	2.1441
	162.162	2.048			161.892	2.0945			162.162	2.145
	162.162	2.0486			162.162	2.0957			162.162	2.1456
	162.432	2.0499			162.432	2.0973			162.432	2.1469
	162.703	2.0502			162.703	2.0982			162.703	2.1484
	162.973	2.0514			162.973	2.0988			162.973	2.1503
	163.243	2.0533			163.243	2.0991			163.243	2.1506
	163.514	2.0539			163.243	2.1007			163.514	2.1509
	163.514	2.0548			163.514	2.1016			163.514	2.1518
	163.784	2.0554			163.784	2.1032			163.784	2.1537
	164.054	2.0573			164.054	2.1041			164.054	2.1543
	164.324	2.0579			164.324	2.1047			164.324	2.1553
	164.595	2.0598			164.595	2.1063			164.595	2.1568
	164.595	2.0604			164.595	2.1075			164.595	2.1577
	164.865	2.0607			164.865	2.1084			164.865	2.158
	165.135	2.0616			165.135	2.1097			165.135	2.159
	165.405	2.0638			165.405	2.11			165.405	2.1596
	165.676	2.0647			165.676	2.1109			165.676	2.1611
	165.946	2.0654			165.676	2.1122			165.946	2.163
	165.946	2.066			165.946	2.1134			165.946	2.1636
	166.216	2.0688			166.216	2.115			166.216	2.1649
	166.486	2.0694			166.486	2.1159			166.486	2.1655
	166.757	2.0697			166.757	2.1165			166.757	2.1667
	167.027	2.07			167.027	2.1171			167.027	2.168
	167.027	2.0728			167.027	2.1193			167.297	2.1689
	167.297	2.0731			167.297	2.1199			167.297	2.1695
	167.568	2.0737			167.568	2.1208			167.568	2.1701
	167.838	2.0743			167.838	2.1224			167.838	2.1711
	168.108	2.0762			168.108	2.123			168.108	2.1729
	168.378	2.0774			168.108	2.1243			168.378	2.1735
	168.378	2.0787			168.378	2.1252			168.378	2.1748
	168.649	2.079			168.649	2.1267			168.649	2.1757
	168.919	2.0796			168.919	2.1277			168.919	2.1773
	169.189	2.0815			169.189	2.1283			169.189	2.1785
	169.459	2.0827			169.459	2.1292			169.459	2.1791
	169.73	2.0846			169.459	2.1308			169.73	2.1801
	169.73	2.0843			169.73	2.1311			169.73	2.1816
	170	2.0852			170	2.1326			170	2.1822
	170.27	2.0871			170.27	2.1342			170.27	2.1832
	170.541	2.0883			170.541	2.1348			170.541	2.1844
	170.811	2.0892			170.811	2.1351			170.811	2.1847
	170.811	2.0902			170.811	2.137			171.081	2.1856
	171.081	2.0914			171.081	2.1379			171.081	2.1866
	171.351	2.0929			171.351	2.1394			171.351	2.1884
	171.622	2.0936			171.622	2.1398			171.622	2.1891
	171.892	2.0945			171.892	2.1416			171.892	2.1897
	172.162	2.0948			171.892	2.1429			172.162	2.1915
	172.162	2.097			172.162	2.1438			172.162	2.1922
	172.432	2.0979			172.432	2.1444			172.432	2.1931
	172.703	2.0991			172.703	2.1453			172.703	2.1946
	172.973	2.0995			172.973	2.1463			172.973	2.1962
	173.243	2.101			173.243	2.1475			173.243	2.1968
	173.514	2.1013			173.243	2.1487			173.243	2.1977
	173.514	2.1035			173.514	2.1497			173.514	2.199
	173.784	2.1038			173.784	2.1503			173.784	2.2002
	174.054	2.1057			174.054	2.1512			174.054	2.2011
	174.324	2.1066			174.324	2.1534			174.324	2.2015
	174.595	2.1072			174.324	2.1546			174.595	2.2027
	174.595	2.1088			174.595	2.1549			174.595	2.2042
	174.865	2.1097			174.865	2.1568			174.865	2.2055
	175.135	2.1106			175.135	2.1574			175.135	2.2061
	175.405	2.1112			175.405	2.1577			175.405	2.207
	175.676	2.1131			175.676	2.1587			175.676	2.2077
	175.946	2.1143			175.676	2.1593			175.946	2.2083
	175.946	2.1156			175.946	2.1605			175.946	2.2098
	176.216	2.1159			176.216	2.163			176.216	2.2111
	176.486	2.1168			176.486	2.1636			176.486	2.2117
	176.757	2.1181			176.757	2.1646			176.757	2.2135
	177.027	2.1199			176.757	2.1658			177.027	2.2142
	177.027	2.1208			177.027	2.1667			177.027	2.2145
	177.297	2.1221			177.297	2.168			177.297	2.2157
	177.568	2.1224			177.568	2.1692			177.568	2.2173
	177.838	2.1236			177.838	2.1695			177.838	2.2176
	178.108	2.1252			178.108	2.1698			178.108	2.2185
	178.378	2.127			178.108	2.1714			178.378	2.2197
	178.378	2.1274			178.378	2.1723			178.378	2.221
	178.649	2.128			178.649	2.1742			178.649	2.2213
	178.919	2.1292			178.919	2.1748			178.919	2.2228
	179.189	2.1305			179.189	2.1763			179.189	2.2241
	179.459	2.1308			179.459	2.1776			179.459	2.225
	179.73	2.1326			179.459	2.1782			179.73	2.2256
	179.73	2.1336			179.73	2.1791			179.73	2.2272
	180	2.1345			180	2.1804			180	2.2287
	180.27	2.1351			180.27	2.1816			180.27	2.229
	180.541	2.1367			180.541	2.1828			180.541	2.2306
	180.811	2.1382			180.541	2.1832			180.811	2.2318
	180.811	2.1398			180.811	2.1847			180.811	2.2325
	181.081	2.1401			181.081	2.1853			181.081	2.2334
	181.351	2.1413			181.351	2.1856			181.351	2.2343
	181.622	2.1429			181.622	2.1869			181.622	2.2359
	181.892	2.1438			181.892	2.1881			181.892	2.2359
	182.162	2.1444			181.892	2.1894			182.162	2.2374
	182.162	2.1456			182.162	2.1903			182.162	2.2387
	182.432	2.1463			182.432	2.1915			182.432	2.2399
	182.703	2.1475			182.703	2.1925			182.703	2.2405
	182.973	2.15			182.973	2.1937			182.973	2.2408
	183.243	2.1503			182.973	2.1953			183.243	2.2414
	183.243	2.1506			183.243	2.1968			183.243	2.2439
	183.514	2.1515			183.514	2.1971			183.514	2.2442
	183.784	2.154			183.784	2.1977			183.784	2.2449
	184.054	2.1549			184.054	2.1993			184.054	2.2464
	184.324	2.1559			184.324	2.2002			184.324	2.2483
	184.595	2.1565			184.324	2.2008			184.595	2.2489
	184.595	2.1577			184.595	2.2018			184.595	2.2489
	184.865	2.1584			184.865	2.2039			184.865	2.2498
	185.135	2.1596			185.135	2.2052			185.135	2.2514
	185.405	2.1605			185.405	2.2061			185.405	2.2523
	185.676	2.1624			185.405	2.207			185.676	2.2545
	185.946	2.1633			185.676	2.2077			185.676	2.2545
	185.946	2.1649			185.946	2.2083			185.946	2.2551
	186.216	2.1658			186.216	2.2098			186.216	2.2566
	186.486	2.167			186.486	2.2108			186.486	2.2576
	186.757	2.1686			186.757	2.2123			186.757	2.2585
	187.027	2.1692			186.757	2.2132			187.027	2.2597
	187.027	2.1698			187.027	2.2145			187.027	2.26
	187.297	2.1704			187.297	2.2145			187.297	2.261
	187.568	2.1726			187.568	2.216			187.568	2.2625
	187.838	2.1739			187.838	2.2173			187.838	2.2635
	188.108	2.1742			188.108	2.2179			188.108	2.2641
	188.378	2.176			188.108	2.2194			188.378	2.2653
	188.378	2.1776			188.378	2.2207			188.378	2.2659
	188.649	2.1791			188.649	2.2216			188.649	2.2669
	188.919	2.1801			188.919	2.2222			188.919	2.2678
	189.189	2.1807			189.189	2.2235			189.189	2.2693
	189.459	2.1816			189.189	2.2247			189.459	2.2703
	189.459	2.1832			189.459	2.2256			189.459	2.2712
	189.73	2.1838			189.73	2.2275			189.73	2.2721
	190	2.1847			190	2.2281			190	2.2734
	190.27	2.1856			190.27	2.23			190.27	2.2746
	190.541	2.1872			190.541	2.2306			190.541	2.2749
	190.811	2.1869			190.541	2.2315			190.811	2.2762
	190.811	2.19			190.811	2.2321			190.811	2.2771
	191.081	2.1903			191.081	2.2337			191.081	2.279
	191.351	2.1918			191.351	2.2346			191.351	2.2802
	191.622	2.1922			191.622	2.2359			191.622	2.2802
	191.892	2.194			191.892	2.2365			191.892	2.2821
	192.162	2.1965			191.892	2.2383			191.892	2.283
	192.162	2.1971			192.162	2.2393			192.162	2.2842
	192.432	2.1974			192.432	2.2402			192.432	2.2845
	192.703	2.1993			192.703	2.2408			192.703	2.2852
	192.973	2.2002			192.973	2.2414			192.973	2.2861
	193.243	2.2011			192.973	2.2433			193.243	2.2879
	193.243	2.2021			193.243	2.2442			193.243	2.2892
	193.514	2.2039			193.514	2.2452			193.514	2.2904
	193.784	2.2052			193.784	2.2467			193.784	2.2917
	194.054	2.2067			194.054	2.2486			194.054	2.2914
	194.324	2.207			194.324	2.2489			194.324	2.2929
	194.595	2.2077			194.324	2.2489			194.595	2.2932
	194.595	2.2098			194.595	2.2501			194.595	2.2945
	194.865	2.2108			194.865	2.252			194.865	2.296
	195.135	2.2117			195.135	2.2529			195.135	2.2972
	195.405	2.2135			195.405	2.2545			195.405	2.2991
	195.676	2.2145			195.405	2.2548			195.676	2.2994
	195.676	2.2151			195.676	2.2557			195.676	2.3003
	195.946	2.2163			195.946	2.2573			195.946	2.3007
	196.216	2.2173			196.216	2.2582			196.216	2.301
	196.486	2.2176			196.486	2.2585			196.486	2.3025
	196.757	2.2197			196.757	2.2594			196.757	2.3034
	197.027	2.221			196.757	2.2613			197.027	2.3047
	197.027	2.2219			197.027	2.2622			197.027	2.3053
	197.297	2.2228			197.297	2.2628			197.297	2.3062
	197.568	2.2247			197.568	2.2638			197.568	2.3081
	197.838	2.2256			197.838	2.2653			197.838	2.3093
	198.108	2.2269			197.838	2.2656			198.108	2.3103
	198.378	2.2287			198.108	2.2666			198.378	2.3103
	198.378	2.23			198.378	2.2678			198.378	2.3121
	198.649	2.2312			198.649	2.269			198.649	2.3127
	198.919	2.2321			198.919	2.2703			198.919	2.3137
	199.189	2.2328			199.189	2.2706			199.189	2.3146
	199.459	2.2346			199.189	2.2721			199.459	2.3158
	199.459	2.2356			199.459	2.2737			199.459	2.3174
	199.73	2.2365			199.73	2.274			199.73	2.3177
	200	2.2377			200	2.2749			200	2.3193
	200.27	2.2393			200.27	2.2765			200.27	2.3199
	200.541	2.2402			200.541	2.278			200.541	2.3211
	200.811	2.2414			200.541	2.2796			200.811	2.3224
	200.811	2.2424			200.811	2.2799			200.811	2.3239
	201.081	2.2436			201.081	2.2811			201.081	2.3242
	201.351	2.2452			201.351	2.2821			201.351	2.3255
	201.622	2.2458			201.622	2.2839			201.622	2.3261
	201.892	2.2473			201.622	2.2842			201.892	2.3273
	201.892	2.2489			201.892	2.2855			201.892	2.3286
	202.162	2.2495			202.162	2.2864			202.162	2.3292
	202.432	2.2498			202.432	2.2876			202.432	2.3298
	202.703	2.2523			202.703	2.2892			202.703	2.3313
	202.973	2.2532			202.973	2.2907			202.973	2.3323
	203.243	2.2545			202.973	2.291			203.243	2.3338
	203.243	2.2554			203.243	2.291			203.243	2.3348
	203.514	2.2566			203.514	2.2932			203.514	2.3357
	203.784	2.2579			203.784	2.2932			203.784	2.3363
	204.054	2.2585			204.054	2.2945			204.054	2.3366
	204.324	2.26			204.054	2.2966			204.324	2.3382
	204.595	2.2607			204.324	2.2982			204.595	2.3391
	204.595	2.2622			204.595	2.2991			204.595	2.34
	204.865	2.2638			204.865	2.3			204.865	2.3413
	205.135	2.2644			205.135	2.3007			205.135	2.3422
	205.405	2.2656			205.405	2.3003			205.405	2.3425
	205.676	2.2659			205.405	2.3019			205.676	2.3447
	205.676	2.2672			205.676	2.3031			205.676	2.345
	205.946	2.2693			205.946	2.3038			205.946	2.3462
	206.216	2.2703			206.216	2.3059			206.216	2.3478
	206.486	2.2709			206.486	2.3069			206.486	2.349
	206.757	2.2724			206.757	2.3078			206.757	2.35
	207.027	2.2743			206.757	2.309			206.757	2.3509
	207.027	2.2749			207.027	2.3096			207.027	2.3512
	207.297	2.2762			207.297	2.3112			207.297	2.3521
	207.568	2.2783			207.568	2.3121			207.568	2.3524
	207.838	2.279			207.838	2.3134			207.838	2.3534
	208.108	2.2802			207.838	2.314			208.108	2.3555
	208.108	2.2808			208.108	2.3155			208.378	2.3571
	208.378	2.2824			208.378	2.3171			208.378	2.3577
	208.649	2.2842			208.649	2.3177			208.649	2.3586
	208.919	2.2848			208.919	2.3183			208.919	2.3602
	209.189	2.2858			209.189	2.3205			209.189	2.3605
	209.459	2.287			209.189	2.3205			209.459	2.3602
	209.459	2.2889			209.459	2.3227			209.459	2.3617
	209.73	2.2898			209.73	2.3239			209.73	2.3633
	210	2.2914			210	2.3248			210	2.3648
	210.27	2.2914			210.27	2.3251			210.27	2.3651
	210.541	2.2929			210.541	2.3264			210.541	2.3658
	210.811	2.2945			210.541	2.3276			210.541	2.3673
	210.811	2.2954			210.811	2.3289			210.811	2.3692
	211.081	2.2972			211.081	2.3292			211.081	2.3698
	211.351	2.2988			211.351	2.3301			211.351	2.3698
	211.622	2.3			211.622	2.332			211.622	2.3704
	211.892	2.3007			211.622	2.3332			211.892	2.3723
	211.892	2.301			211.892	2.3344			211.892	2.3738
	212.162	2.3025			212.162	2.3354			212.162	2.3751
	212.432	2.3038			212.432	2.336			212.432	2.3754
	212.703	2.3053			212.703	2.3363			212.703	2.3763
	212.973	2.3062			212.973	2.3366			212.973	2.3775
	213.243	2.3075			212.973	2.3382			213.243	2.3782
	213.243	2.3096			213.243	2.3403			213.243	2.3794
	213.514	2.3103			213.514	2.3413			213.514	2.3806
	213.784	2.3112			213.784	2.3425			213.784	2.3816
	214.054	2.3124			214.054	2.3422			214.054	2.3822
	214.324	2.314			214.054	2.3447			214.324	2.3831
	214.324	2.3149			214.324	2.3456			214.324	2.3844
	214.595	2.3168			214.595	2.3462			214.595	2.385
	214.865	2.318			214.865	2.3478			214.865	2.3862
	215.135	2.3189			215.135	2.349			215.135	2.3875
	215.405	2.3205			215.405	2.3503			215.405	2.3884
	215.676	2.322			215.405	2.3509			215.676	2.3893
	215.676	2.3236			215.676	2.3515			215.676	2.3899
	215.946	2.3242			215.946	2.3524			215.946	2.3899
	216.216	2.3255			216.216	2.3531			216.216	2.3921
	216.486	2.327			216.486	2.3552			216.486	2.3937
	216.757	2.3282			216.486	2.3565			216.757	2.3952
	216.757	2.3289			216.757	2.3571			216.757	2.3949
	217.027	2.3298			217.027	2.3583			217.027	2.3958
	217.297	2.332			217.297	2.3596			217.297	2.3977
	217.568	2.3329			217.568	2.3602			217.568	2.3986
	217.838	2.3348			217.838	2.3605			217.838	2.4005
	218.108	2.3354			217.838	2.3624			218.108	2.4005
	218.108	2.336			218.108	2.3645			218.108	2.4014
	218.378	2.3372			218.378	2.3648			218.378	2.4027
	218.649	2.3382			218.649	2.3655			218.649	2.4033
	218.919	2.34			218.919	2.3664			218.919	2.4048
	219.189	2.3416			219.189	2.3679			219.189	2.4051
	219.459	2.3425			219.189	2.3695			219.459	2.4067
	219.459	2.3438			219.459	2.3698			219.459	2.4073
	219.73	2.345			219.73	2.3701			219.73	2.4092
	220	2.3459			220	2.3723			220	2.4107
	220.27	2.3478			220.27	2.3744			220.27	2.4113
	220.541	2.3487			220.27	2.3751			220.541	2.4113
	220.541	2.3503			220.541	2.3757			220.541	2.4126
	220.811	2.3518			220.811	2.3763			220.811	2.4141
	221.081	2.3518			221.081	2.3772			221.081	2.4151
	221.351	2.3524			221.351	2.3782			221.351	2.4163
	221.622	2.3549			221.622	2.38			221.622	2.4166
	221.892	2.3562			221.622	2.381			221.892	2.4175
	221.892	2.3574			221.892	2.3819			221.892	2.4191
	222.162	2.3586			222.162	2.3834			222.162	2.4203
	222.432	2.3605			222.432	2.3844			222.432	2.4213
	222.703	2.3599			222.703	2.385			222.703	2.4222
	222.973	2.362			222.703	2.3862			222.973	2.424
	222.973	2.363			222.973	2.3872			222.973	2.4247
	223.243	2.3651			223.243	2.3887			223.243	2.4256
	223.514	2.3655			223.514	2.3896			223.514	2.4265
	223.784	2.3667			223.784	2.3903			223.784	2.4275
	224.054	2.3695			224.054	2.3906			224.054	2.4278
	224.324	2.3698			224.054	2.3924			224.324	2.429
	224.324	2.3701			224.324	2.3946			224.324	2.4306
	224.595	2.3713			224.595	2.3958			224.595	2.4312
	224.865	2.3741			224.865	2.3958			224.865	2.4327
	225.135	2.3754			225.135	2.3965			225.135	2.4337
	225.405	2.376			225.405	2.3986			225.405	2.4349
	225.676	2.3772			225.405	2.3999			225.405	2.4358
	225.676	2.3782			225.676	2.4005			225.676	2.4361
	225.946	2.3797			225.946	2.4011			225.946	2.4374
	226.216	2.381			226.216	2.402			226.216	2.4386
	226.486	2.3816			226.486	2.4036			226.486	2.4405
	226.757	2.3828			226.486	2.4048			226.757	2.4411
	226.757	2.3847			226.757	2.4051			226.757	2.4414
	227.027	2.385			227.027	2.4067			227.027	2.443
	227.297	2.3868			227.297	2.4076			227.297	2.4442
	227.568	2.3887			227.568	2.4095			227.568	2.4461
	227.838	2.3893			227.838	2.4113			227.838	2.4464
	228.108	2.3903			227.838	2.4107			228.108	2.4467
	228.108	2.3909			228.108	2.4116			228.108	2.4495
	228.378	2.3924			228.378	2.4138			228.378	2.4504
	228.649	2.3943			228.649	2.4147			228.649	2.4519
	228.919	2.3952			228.919	2.4163			228.919	2.4519
	229.189	2.3955			228.919	2.4169			229.189	2.4529
	229.459	2.398			229.189	2.4178			229.189	2.4538
	229.459	2.3996			229.459	2.4188			229.459	2.455
	229.73	2.4005			229.73	2.4197			229.73	2.4563
	230	2.4014			230	2.4213			230	2.4563
	230.27	2.4027			230.27	2.4219			230.27	2.4585
	230.541	2.403			230.27	2.4237			230.541	2.46
	230.541	2.4051			230.541	2.4247			230.541	2.4609
	230.811	2.4061			230.811	2.4262			230.811	2.4622
	231.081	2.407			231.081	2.4271			231.081	2.4628
	231.351	2.4092			231.351	2.4278			231.351	2.464
	231.622	2.4107			231.622	2.4284			231.622	2.4656
	231.622	2.411			231.622	2.4296			231.892	2.4659
	231.892	2.412			231.892	2.4309			231.892	2.4668
	232.162	2.4138			232.162	2.4315			232.162	2.4684
	232.432	2.4154			232.432	2.4337			232.432	2.4702
	232.703	2.4163			232.703	2.4352			232.703	2.4705
	232.973	2.4172			232.703	2.4352			232.973	2.4712
	232.973	2.4188			232.973	2.4364			232.973	2.4715
	233.243	2.4203			233.243	2.4374			233.243	2.4736
	233.514	2.4213			233.514	2.4386			233.514	2.4749
	233.784	2.4219			233.784	2.4405			233.784	2.4761
	234.054	2.4237			234.054	2.4414			234.054	2.4767
	234.324	2.425			234.054	2.4417			234.324	2.4777
	234.324	2.4262			234.324	2.4433			234.324	2.4798
	234.595	2.4271			234.595	2.4445			234.595	2.4811
	234.865	2.4287			234.865	2.4461			234.865	2.4814
	235.135	2.4293			235.135	2.4467			235.135	2.4833
	235.405	2.4309			235.135	2.447			235.405	2.4845
	235.405	2.4312			235.405	2.4495			235.405	2.4857
	235.676	2.4337			235.676	2.4513			235.676	2.4864
	235.946	2.4352			235.946	2.4526			235.946	2.4873
	236.216	2.4358			236.216	2.4523			236.216	2.4876
	236.486	2.4368			236.486	2.4538			236.486	2.4907
	236.757	2.4374			236.486	2.4554			236.757	2.4913
	236.757	2.4399			236.757	2.4563			236.757	2.4916
	237.027	2.4411			237.027	2.4569			237.027	2.4938
	237.297	2.4414			237.297	2.4594			237.297	2.495
	237.568	2.443			237.568	2.4603			237.568	2.4963
	237.838	2.4445			237.838	2.4616			237.838	2.4963
	238.108	2.4461			237.838	2.4625			237.838	2.4984
	238.108	2.4467			238.108	2.4625			238.108	2.5
	238.378	2.4482			238.378	2.4647			238.378	2.5009
	238.649	2.4507			238.649	2.4659			238.649	2.5019
	238.919	2.4523			238.919	2.4662			238.919	2.5028
	239.189	2.4519			238.919	2.4671			239.189	2.5043
	239.189	2.4529			239.189	2.4696			239.189	2.5056
	239.459	2.4554			239.459	2.4702			239.459	2.5062
	239.73	2.4563			239.73	2.4712			239.73	2.5068
	240	2.4566			240	2.4715			240	2.5084
	240.27	2.4581			240.27	2.473			240.27	2.5096
	240.541	2.46			240.27	2.4746			240.541	2.5112
	240.541	2.4609			240.541	2.4764			240.541	2.5115
	240.811	2.4622			240.811	2.4771			240.811	2.5136
	241.081	2.4637			241.081	2.478			241.081	2.5155
	241.351	2.465			241.351	2.4805			241.351	2.5161
	241.622	2.4656			241.351	2.4811			241.622	2.5164
	241.622	2.4668			241.622	2.4817			241.622	2.518
	241.892	2.4681			241.892	2.4839			241.892	2.5208
	242.162	2.4699			242.162	2.4851			242.162	2.5214
	242.432	2.4705			242.432	2.486			242.432	2.5214
	242.703	2.4712			242.703	2.4873			242.703	2.5223
	242.973	2.4724			242.703	2.4876			242.973	2.5245
	242.973	2.4746			242.973	2.4895			242.973	2.5257
	243.243	2.4755			243.243	2.491			243.243	2.5267
	243.514	2.4767			243.514	2.4919			243.514	2.5273
	243.784	2.4777			243.784	2.4929			243.784	2.5291
	244.054	2.4802			244.054	2.4947			244.054	2.5307
	244.054	2.4811			244.054	2.4963			244.054	2.531
	244.324	2.4811			244.324	2.4966			244.324	2.5322
	244.595	2.4839			244.595	2.4981			244.595	2.5347
	244.865	2.4851			244.865	2.5003			244.865	2.536
	245.135	2.4857			245.135	2.5019			245.135	2.5366
	245.405	2.4867			245.135	2.5019			245.405	2.5378
	245.405	2.4879			245.405	2.5028			245.405	2.5394
	245.676	2.4898			245.676	2.5043			245.676	2.5403
	245.946	2.4913			245.946	2.5059			245.946	2.5419
	246.216	2.4919			246.216	2.5056			246.216	2.5434
	246.486	2.4938			246.486	2.5071			246.486	2.5453
	246.486	2.4953			246.486	2.509			246.757	2.5456
	246.757	2.4963			246.757	2.5102			246.757	2.5474
	247.027	2.4969			247.027	2.5118			247.027	2.5487
	247.297	2.4991			247.297	2.5118			247.297	2.5502
	247.568	2.5012			247.568	2.5149			247.568	2.5512
	247.838	2.5019			247.838	2.5161			247.838	2.5521
	247.838	2.5022			247.838	2.5167			247.838	2.5539
	248.108	2.5034			248.108	2.5177			248.108	2.5552
	248.378	2.505			248.378	2.5202			248.378	2.5552
	248.649	2.5062			248.649	2.5214			248.649	2.5574
	248.919	2.5065			248.919	2.5217			248.919	2.5589
	249.189	2.5081			248.919	2.5223			249.189	2.5608
	249.189	2.5102			249.189	2.5236			249.189	2.5611
	249.459	2.5118			249.459	2.526			249.459	2.562
	249.73	2.5118			249.73	2.5267			249.73	2.5639
	250	2.514			250	2.5279			250	2.5654
	250.27	2.5155			250.27	2.5301			250.27	2.5667
	250.27	2.5164			250.27	2.5307			250.27	2.5679
	250.541	2.5167			250.541	2.5316			250.541	2.5691
	250.811	2.5183			250.811	2.5329			250.811	2.5707
	251.081	2.5214			251.081	2.5353			251.081	2.5716
	251.351	2.5214			251.351	2.5366			251.351	2.5738
	251.622	2.5217			251.351	2.5375			251.622	2.5753
	251.622	2.5229			251.622	2.5384			251.622	2.5763
	251.892	2.5251			251.892	2.5403			251.892	2.5775
	252.162	2.526			252.162	2.5415			252.162	2.5797
	252.432	2.527			252.432	2.5419			252.432	2.5809
	252.703	2.5295			252.703	2.5434			252.703	2.5825
	252.703	2.5307			252.703	2.5456			252.973	2.5837
	252.973	2.5313			252.973	2.5471			252.973	2.5853
	253.243	2.5322			253.243	2.5484			253.243	2.5865
	253.514	2.5344			253.514	2.5499			253.514	2.5871
	253.784	2.5357			253.784	2.5508			253.784	2.589
	254.054	2.5369			253.784	2.5515			254.054	2.5905
	254.054	2.5378			254.054	2.5539			254.054	2.5918
	254.324	2.5391			254.324	2.5555			254.324	2.593
	254.595	2.5409			254.595	2.5558			254.595	2.5952
	254.865	2.5419			254.865	2.5574			254.865	2.5964
	255.135	2.5422			255.135	2.5586			255.135	2.598
	255.135	2.544			255.135	2.5601			255.135	2.5989
	255.405	2.5456			255.405	2.5614			255.405	2.5995
	255.676	2.5471			255.676	2.5623			255.676	2.6008
	255.946	2.5481			255.946	2.5632			255.946	2.6023
	256.216	2.5499			256.216	2.5663			256.216	2.6039
	256.486	2.5505			256.486	2.567			256.486	2.6057
	256.486	2.5515			256.486	2.5685			256.486	2.6073
	256.757	2.5524			256.757	2.5694			256.757	2.6082
	257.027	2.5549			257.027	2.5707			257.027	2.6101
	257.297	2.5555			257.297	2.5719			257.297	2.6119
	257.568	2.5567			257.568	2.5747			257.568	2.6122
	257.838	2.5583			257.568	2.5756			257.838	2.6141
	257.838	2.5598			257.838	2.5772			257.838	2.6163
	258.108	2.5611			258.108	2.5781			258.108	2.6181
	258.378	2.5617			258.378	2.5806			258.378	2.6184
	258.649	2.5626			258.649	2.5818			258.649	2.6209
	258.919	2.5645			258.919	2.5831			258.919	2.6215
	258.919	2.5667			258.919	2.5849			258.919	2.6237
	259.189	2.5663			259.189	2.5865			259.189	2.6246
	259.459	2.5679			259.459	2.5868			259.459	2.6262
	259.73	2.5694			259.73	2.588			259.73	2.6274
	260	2.571			260	2.5905			260	2.628
	260.27	2.5713			260	2.5915			260.27	2.6308
	260.27	2.5735			260.27	2.5921			260.27	2.6321
	260.541	2.5753			260.541	2.5942			260.541	2.6336
	260.811	2.5763			260.811	2.5955			260.811	2.6352
	261.081	2.5769			261.081	2.5973			261.081	2.6367
	261.351	2.5791			261.351	2.5992			261.351	2.638
	261.351	2.58			261.351	2.5992			261.622	2.6389
	261.622	2.5809			261.622	2.6004			261.622	2.6414
	261.892	2.5825			261.892	2.6023			261.892	2.6417
	262.162	2.5834			262.162	2.6039			262.162	2.6438
	262.432	2.5846			262.432	2.6057			262.432	2.6457
	262.703	2.5862			262.432	2.607			262.703	2.6473
	262.703	2.5874			262.703	2.6082			262.703	2.6491
	262.973	2.5874			262.973	2.6097			262.973	2.65
	263.243	2.5902			263.243	2.6113			263.243	2.6513
	263.514	2.5905			263.514	2.6128			263.514	2.6531
	263.784	2.5921			263.784	2.6141			263.784	2.6544
	263.784	2.5927			263.784	2.6163			264.054	2.6566
	264.054	2.5936			264.054	2.6178			264.054	2.6584
	264.324	2.5955			264.324	2.6184			264.324	2.66
	264.595	2.5967			264.595	2.6212			264.595	2.6615
	264.865	2.5986			264.865	2.6221			264.865	2.6628
	265.135	2.5995			265.135	2.6237			265.135	2.6643
	265.135	2.5998			265.135	2.6246			265.135	2.6659
	265.405	2.5998			265.405	2.6265			265.405	2.6677
	265.676	2.6017			265.676	2.628			265.676	2.6696
	265.946	2.6032			265.946	2.6283			265.946	2.6708
	266.216	2.6042			266.216	2.6308			266.216	2.6718
	266.486	2.606			266.486	2.633			266.486	2.6733
	266.486	2.607			266.486	2.6339			266.486	2.6752
	266.757	2.6085			266.757	2.6358			266.757	2.6773
	267.027	2.6091			267.027	2.637			267.027	2.6786
	267.297	2.611			267.297	2.6386			267.297	2.6798
	267.568	2.6122			267.568	2.6392			267.568	2.6811
	267.568	2.6119			267.568	2.6411			267.838	2.6823
	267.838	2.6141			267.838	2.642			267.838	2.6854
	268.108	2.615			268.108	2.6445			268.108	2.6863
	268.378	2.6166			268.378	2.646			268.378	2.6879
	268.649	2.6178			268.649	2.6473			268.649	2.69
	268.919	2.6184			268.649	2.6494			268.919	2.6907
	268.919	2.62			268.919	2.65			268.919	2.6922
	269.189	2.6212			269.189	2.6516			269.189	2.6944
	269.459	2.6221			269.459	2.6535			269.459	2.6956
	269.73	2.624			269.73	2.6559			269.73	2.6969
	270	2.6246			270	2.6575			270	2.7
	270.27	2.6249			270	2.659			270.27	2.7012
	270.27	2.6262			270.27	2.66			270.27	2.7024
	270.541	2.6274			270.541	2.6628			270.541	2.704
	270.811	2.6283			270.811	2.6631			270.811	2.7065
	271.081	2.6287			271.081	2.6652			271.081	2.7077
	271.351	2.6308			271.351	2.6662			271.351	2.709
	271.622	2.6321			271.351	2.6687			271.351	2.7105
	271.622	2.633			271.622	2.6705			271.622	2.7124
	271.892	2.6349			271.892	2.6714			271.892	2.7139
	272.162	2.6355			272.162	2.6724			272.162	2.7152
	272.432	2.6373			272.432	2.6739			272.432	2.717
	272.703	2.638			272.432	2.6761			272.703	2.7192
	272.703	2.6386			272.703	2.6776			272.703	2.7204
	272.973	2.6395			272.973	2.6792			272.973	2.7217
	273.243	2.6411			273.243	2.6807			273.243	2.7245
	273.514	2.642			273.514	2.6823			273.514	2.7254
	273.784	2.6429			273.784	2.6842			273.784	2.7269
	274.054	2.6454			273.784	2.686			274.054	2.7291
	274.054	2.6463			274.054	2.6866			274.054	2.731
	274.324	2.6473			274.324	2.6888			274.324	2.7319
	274.595	2.6488			274.595	2.6907			274.595	2.7341
	274.865	2.6497			274.865	2.6916			274.865	2.7362
	275.135	2.6507			274.865	2.6935			275.135	2.7372
	275.135	2.6522			275.135	2.695			275.135	2.7381
	275.405	2.6528			275.405	2.6966			275.405	2.7409
	275.676	2.6544			275.676	2.6987			275.676	2.7412
	275.946	2.6563			275.946	2.7009			275.946	2.744
	276.216	2.6581			276.216	2.7015			276.216	2.7458
	276.486	2.659			276.216	2.7034			276.486	2.7474
	276.486	2.6606			276.486	2.7055			276.486	2.7499
	276.757	2.6615			276.757	2.7074			276.757	2.7514
	277.027	2.6625			277.027	2.7083			277.027	2.752
	277.297	2.6637			277.297	2.7099			277.297	2.7551
	277.568	2.6649			277.568	2.7117			277.568	2.7567
	277.838	2.6662			277.568	2.713			277.568	2.7576
	277.838	2.6683			277.838	2.7142			277.838	2.7601
	278.108	2.6693			278.108	2.7161			278.108	2.761
	278.378	2.6708			278.378	2.7179			278.378	2.762
	278.649	2.6711			278.649	2.7201			278.649	2.7651
	278.919	2.6724			278.649	2.721			278.919	2.766
	278.919	2.6736			278.919	2.7229			278.919	2.7672
	279.189	2.6755			279.189	2.7254			279.189	2.7694
	279.459	2.6767			279.459	2.7263			279.459	2.7716
	279.73	2.6783			279.73	2.7285			279.73	2.7719
	280	2.6795			280	2.73			280	2.775
	280	2.6804			280	2.7319			280	2.7762
	280.27	2.6817			280.27	2.7328			280.27	2.779
	280.541	2.6829			280.541	2.735			280.541	2.7809
	280.811	2.6854			280.811	2.7369			280.811	2.7815
	281.081	2.686			281.081	2.7381			281.081	2.7837
	281.351	2.6873			281.081	2.7393			281.351	2.7849
	281.351	2.6891			281.351	2.7409			281.351	2.7861
	281.622	2.6907			281.622	2.7421			281.622	2.7889
	281.892	2.691			281.892	2.7455			281.892	2.7908
	282.162	2.6922			282.162	2.7458			282.162	2.792
	282.432	2.6947			282.432	2.7483			282.432	2.7936
	282.432	2.6956			282.432	2.7505			282.703	2.7954
	282.703	2.6972			282.703	2.7517			282.703	2.7976
	282.973	2.699			282.973	2.753			282.973	2.7992
	283.243	2.7003			283.243	2.7558			283.243	2.801
	283.514	2.7018			283.514	2.7567			283.514	2.8032
	283.784	2.7034			283.784	2.7576			283.784	2.8047
	283.784	2.7046			283.784	2.7607			283.784	2.8063
	284.054	2.7065			284.054	2.7617			284.054	2.8078
	284.324	2.7074			284.324	2.7632			284.324	2.81
	284.595	2.7086			284.595	2.7654			284.595	2.8119
	284.865	2.7105			284.865	2.7666			284.865	2.8128
	285.135	2.7121			285.135	2.7682			285.135	2.8153
	285.135	2.7133			285.135	2.771			285.135	2.8168
	285.405	2.7152			285.405	2.7713			285.405	2.8181
	285.676	2.7158			285.676	2.7731			285.676	2.8196
	285.946	2.7179			285.946	2.7756			285.946	2.8224
	286.216	2.7189			286.216	2.7772			286.216	2.8234
	286.216	2.721			286.216	2.779			286.486	2.8258
	286.486	2.7217			286.486	2.7809			286.486	2.8274
	286.757	2.7232			286.757	2.7824			286.757	2.8289
	287.027	2.7251			287.027	2.7843			287.027	2.8314
	287.297	2.7266			287.297	2.7855			287.297	2.8323
	287.568	2.7285			287.297	2.7874			287.568	2.8348
	287.568	2.7297			287.568	2.7892			287.568	2.837
	287.838	2.7316			287.838	2.7911			287.838	2.8382
	288.108	2.7325			288.108	2.7923			288.108	2.8407
	288.378	2.7341			288.378	2.7948			288.378	2.842
	288.649	2.7356			288.649	2.7964			288.649	2.8432
	288.649	2.7369			288.649	2.7982			288.649	2.8451
	288.919	2.7381			288.919	2.7998			288.919	2.8472
	289.189	2.74			289.189	2.8016			289.189	2.8488
	289.459	2.7406			289.459	2.8038			289.459	2.8509
	289.73	2.7421			289.73	2.8057			289.73	2.8519
	290	2.7449			290	2.8072			290	2.8544
	290	2.7458			290	2.8085			290	2.8571
	290.27	2.7477			290.27	2.8109			290.27	2.8575
	290.541	2.7499			290.541	2.8119			290.541	2.8606
	290.811	2.7511			290.811	2.8141			290.811	2.8615
	291.081	2.7524			291.081	2.8168			291.081	2.8633
	291.351	2.7542			291.081	2.8168			291.351	2.8661
	291.351	2.7555			291.351	2.8184			291.351	2.8671
	291.622	2.757			291.622	2.8206			291.622	2.8677
	291.892	2.7586			291.892	2.8234			291.892	2.8711
	292.162	2.7607			292.162	2.8246			292.162	2.8726
	292.432	2.7613			292.432	2.8265			292.432	2.8745
	292.432	2.7632			292.432	2.8277			292.432	2.877
	292.703	2.7651			292.703	2.8308			292.703	2.8785
	292.973	2.7657			292.973	2.832			292.973	2.8801
	293.243	2.7679			293.243	2.8336			293.243	2.8819
	293.514	2.7691			293.514	2.8358			293.514	2.8835
	293.784	2.771			293.514	2.8373			293.784	2.8857
	293.784	2.7719			293.784	2.8382			293.784	2.8872
	294.054	2.775			294.054	2.8413			294.054	2.8888
	294.324	2.7759			294.324	2.8423			294.324	2.8919
	294.595	2.7775			294.595	2.8441			294.595	2.8925
	294.865	2.7793			294.865	2.8463			294.865	2.8943
	294.865	2.7809			294.865	2.8482			295.135	2.8968
	295.135	2.7821			295.135	2.8488			295.135	2.8981
	295.405	2.784			295.405	2.8516			295.405	2.8996
	295.676	2.7855			295.676	2.8528			295.676	2.9021
	295.946	2.7868			295.946	2.855			295.946	2.904
	296.216	2.788			296.216	2.8571			296.216	2.9058
	296.216	2.7911			296.216	2.8581			296.216	2.9071
	296.486	2.792			296.486	2.8609			296.486	2.9105
	296.757	2.793			296.757	2.8624			296.757	2.912
	297.027	2.7954			297.027	2.864			297.027	2.9129
	297.297	2.7973			297.297	2.8658			297.297	2.9157
	297.568	2.7985			297.297	2.8671			297.568	2.9176
	297.568	2.8007			297.568	2.8683			297.568	2.9182
	297.838	2.8026			297.838	2.872			297.838	2.9219
	298.108	2.8038			298.108	2.8733			298.108	2.9241
	298.378	2.806			298.378	2.8754			298.378	2.926
	298.649	2.8072			298.649	2.877			298.649	2.9272
	298.649	2.8082			298.649	2.8792			298.649	2.9288
	298.919	2.8103			298.919	2.881			298.919	2.9315
	299.189	2.8122			299.189	2.8829			299.189	2.9331
	299.459	2.8137			299.459	2.8841			299.459	2.9353
	299.73	2.8156			299.73	2.8863			299.73	2.9374
	300	2.8172			299.73	2.8878			300	2.9384
	300	2.8181			300	2.8909			300	2.9412
	300.27	2.8199			300.27	2.8925			300.27	2.9424
	300.541	2.8224			300.541	2.8928			300.541	2.9443
	300.811	2.8237			300.811	2.8943			300.811	2.9464
	301.081	2.8261			301.081	2.8968			301.081	2.9483
	301.081	2.8268			301.081	2.8984			301.351	2.9511
	301.351	2.8283			301.351	2.9015			301.351	2.9526
	301.622	2.8311			301.622	2.9021			301.622	2.9554
	301.892	2.8323			301.892	2.9049			301.892	2.9567
	302.162	2.8336			302.162	2.9071			302.162	2.9588
	302.432	2.8358			302.432	2.9083			302.432	2.9607
	302.432	2.8379			302.432	2.9111			302.432	2.9625
	302.703	2.8395			302.703	2.9126			302.703	2.9644
	302.973	2.8416			302.973	2.9139			302.973	2.9669
	303.243	2.8426			303.243	2.917			303.243	2.9688
	303.514	2.8438			303.514	2.9179			303.514	2.9709
	303.784	2.8463			303.514	2.9201			303.784	2.9728
	303.784	2.8475			303.784	2.9226			303.784	2.9753
	304.054	2.8494			304.054	2.9241			304.054	2.9768
	304.324	2.8516			304.324	2.9263			304.324	2.9787
	304.595	2.8519			304.595	2.9278			304.595	2.9805
	304.865	2.8544			304.865	2.9306			304.865	2.983
	304.865	2.8568			304.865	2.9325			304.865	2.9849
	305.135	2.8578			305.135	2.9343			305.135	2.987
	305.405	2.8606			305.405	2.9365			305.405	2.9889
	305.676	2.8624			305.676	2.9377			305.676	2.9914
	305.946	2.8627			305.946	2.9399			305.946	2.9926
	306.216	2.8655			305.946	2.9424			306.216	2.9954
	306.216	2.8668			306.216	2.9433			306.216	2.9976
	306.486	2.8668			306.486	2.9452			306.486	3.0007
	306.757	2.8695			306.757	2.9477			306.757	3.0019
	307.027	2.8726			307.027	2.9498			307.027	3.0041
	307.297	2.873			307.297	2.9523			307.297	3.0069
	307.568	2.8761			307.297	2.9545			307.568	3.0084
	307.568	2.8776			307.568	2.9567			307.568	3.0109
	307.838	2.8795			307.838	2.9579			307.838	3.0122
	308.108	2.8807			308.108	2.9604			308.108	3.0153
	308.378	2.8832			308.378	2.9616			308.378	3.0174
	308.649	2.8838			308.378	2.9632			308.649	3.0196
	308.649	2.8863			308.649	2.966			308.649	3.0221
	308.919	2.8878			308.919	2.9684			308.919	3.0239
	309.189	2.8897			309.189	2.97			309.189	3.0267
	309.459	2.8922			309.459	2.9719			309.459	3.0283
	309.73	2.8925			309.73	2.975			309.73	3.0314
	310	2.894			309.73	2.9762			310	3.0332
	310	2.8968			310	2.9777			310	3.0363
	310.27	2.8978			310.27	2.9805			310.27	3.0382
	310.541	2.9009			310.541	2.9821			310.541	3.041
	310.811	2.9021			310.811	2.9849			310.811	3.0435
	311.081	2.904			311.081	2.9864			311.081	3.0447
	311.081	2.9055			311.081	2.988			311.351	3.0469
	311.351	2.9071			311.351	2.9901			311.351	3.05
	311.622	2.9102			311.622	2.992			311.622	3.0521
	311.892	2.9117			311.892	2.9942			311.892	3.054
	312.162	2.9133			312.162	2.997			312.162	3.0574
	312.432	2.916			312.162	2.9994			312.432	3.0599
	312.432	2.9176			312.432	3.0019			312.432	3.0624
	312.703	2.9191			312.703	3.0032			312.703	3.0645
	312.973	2.9216			312.973	3.0053			312.973	3.067
	313.243	2.9235			313.243	3.0081			313.243	3.0698
	313.514	2.9253			313.514	3.0097			313.514	3.0717
	313.784	2.9269			313.514	3.0122			313.784	3.0738
	313.784	2.9281			313.784	3.0134			313.784	3.0769
	314.054	2.9306			314.054	3.0171			314.054	3.0794
	314.324	2.9328			314.324	3.0187			314.324	3.0825
	314.595	2.9343			314.595	3.0221			314.595	3.0853
	314.865	2.9365			314.865	3.023			314.865	3.0881
	314.865	2.9381			314.865	3.0267			315.135	3.0906
	315.135	2.9399			315.135	3.0277			315.135	3.0928
	315.405	2.9421			315.405	3.0301			315.405	3.0955
	315.676	2.9439			315.676	3.0329			315.676	3.0977
	315.946	2.9452			315.946	3.036			315.946	3.1017
	316.216	2.9467			315.946	3.0376			316.216	3.1039
	316.216	2.9492			316.216	3.0397			316.216	3.1067
	316.486	2.9523			316.486	3.0428			316.486	3.111
	316.757	2.9539			316.757	3.045			316.757	3.1126
	317.027	2.9563			317.027	3.0469			317.027	3.1157
	317.297	2.957			317.027	3.0497			317.297	3.1179
	317.297	2.9601			317.297	3.0515			317.297	3.1213
	317.568	2.9616			317.568	3.054			317.568	3.1234
	317.838	2.9632			317.838	3.0571			317.838	3.1278
	318.108	2.9653			318.108	3.0599			318.108	3.1309
	318.378	2.9669			318.378	3.0621			318.378	3.1331
	318.649	2.9694			318.378	3.0639			318.649	3.1359
	318.649	2.9719			318.649	3.067			318.649	3.1402
	318.919	2.9731			318.919	3.0686			318.919	3.143
	319.189	2.9756			319.189	3.0723			319.189	3.1452
	319.459	2.9774			319.459	3.0738			319.459	3.1483
	319.73	2.9799			319.73	3.0773			319.73	3.1517
	319.73	2.9815			319.73	3.0797			320	3.1545
	320	2.9833			320	3.0822			320	3.1582
	320.27	2.9858			320.27	3.085			320.27	3.1619
	320.541	2.987			320.541	3.0881			320.541	3.1644
	320.811	2.9895			320.811	3.0915			320.811	3.169
	321.081	2.9917			321.081	3.0934			321.081	3.1724
	321.081	2.9932			321.081	3.0962			321.081	3.1746
	321.351	2.996			321.351	3.0986			321.351	3.1783
	321.622	2.9982			321.622	3.1014			321.622	3.183
	321.892	3.0004			321.892	3.1039			321.892	3.1864
	322.162	3.0025			322.162	3.1073			322.162	3.1892
	322.432	3.0047			322.162	3.1104			322.432	3.1935
	322.432	3.0063			322.432	3.1126			322.432	3.1982
	322.703	3.0087			322.703	3.1157			322.703	3.2
	322.973	3.0109			322.973	3.1179			322.973	3.2041
	323.243	3.0125			323.243	3.1213			323.243	3.2081
	323.514	3.0153			323.514	3.1244			323.514	3.2115
	323.514	3.0171			323.514	3.1284			323.514	3.2158
	323.784	3.0196			323.784	3.13			323.784	3.2189
	324.054	3.0218			324.054	3.1331			324.054	3.223
	324.324	3.0236			324.324	3.1355			324.324	3.2279
	324.595	3.0264			324.595	3.1393			324.595	3.2323
	324.865	3.028			324.595	3.1427			324.865	3.2354
	324.865	3.0301			324.865	3.1452			324.865	3.2397
	325.135	3.0323			325.135	3.1479			325.135	3.2431
	325.405	3.0354			325.405	3.1514			325.405	3.2475
	325.676	3.0376			325.676	3.1535			325.676	3.2524
	325.946	3.0401			325.946	3.1576			325.946	3.2571
	325.946	3.0425			325.946	3.1607			326.216	3.2608
	326.216	3.0438			326.216	3.1634			326.216	3.2651
	326.486	3.0459			326.486	3.1675			326.486	3.2695
	326.757	3.0478			326.757	3.1703			326.757	3.2735
	327.027	3.0509			327.027	3.1737			327.027	3.2778
	327.297	3.0528			327.297	3.178			327.297	3.2822
	327.297	3.0552			327.297	3.1799			327.297	3.2862
	327.568	3.0574			327.568	3.1845			327.568	3.2912
	327.838	3.0599			327.838	3.1873			327.838	3.2964
	328.108	3.063			328.108	3.1907			328.108	3.3005
	328.378	3.0642			328.378	3.1944			328.378	3.3051
	328.649	3.0673			328.378	3.1979			328.649	3.3085
	328.649	3.0695			328.649	3.2016			328.649	3.3138
	328.919	3.0717			328.919	3.2041			328.919	3.3194
	329.189	3.0742			329.189	3.2087			329.189	3.324
	329.459	3.0766			329.459	3.2124			329.459	3.3284
	329.73	3.0788			329.73	3.2161			329.73	3.333
	329.73	3.0822			329.73	3.2192			330	3.3392
	330	3.0841			330	3.2236			330	3.3439
	330.27	3.0869			330.27	3.2282			330.27	3.3473
	330.541	3.089			330.541	3.2304			330.541	3.3526
	330.811	3.0921			330.811	3.2354			330.811	3.356
	331.081	3.094			330.811	3.2397			331.081	3.3612
	331.081	3.0974			331.081	3.2428			331.081	3.3668
	331.351	3.0999			331.351	3.2465			331.351	3.3712
	331.622	3.1027			331.622	3.2515			331.622	3.3749
	331.892	3.1045			331.892	3.2549			331.892	3.3811
	332.162	3.1076			332.162	3.2589			332.162	3.386
	332.162	3.1107			332.162	3.263			332.432	3.3885
	332.432	3.1126			332.432	3.2673			332.432	3.3935
	332.703	3.1151			332.703	3.2701			332.703	3.3975
	332.973	3.1176			332.973	3.2747			332.973	3.4028
	333.243	3.1203			333.243	3.2788			333.243	3.4062
	333.514	3.1238			333.514	3.2828			333.514	3.4121
	333.514	3.1275			333.514	3.2875			333.514	3.4146
	333.784	3.1287			333.784	3.2921			333.784	3.4195
	334.054	3.1324			334.054	3.2952			334.054	3.4235
	334.324	3.1337			334.324	3.3005			334.324	3.4273
	334.595	3.138			334.595	3.3039			334.595	3.4313
	334.595	3.1414			334.595	3.3079			334.865	3.4335
	334.865	3.143			334.865	3.3123			334.865	3.4381
	335.135	3.1458			335.135	3.3172			335.135	3.4428
	335.405	3.1483			335.405	3.3206			335.405	3.4468
	335.676	3.1523			335.676	3.325			335.676	3.449
	335.946	3.1541			335.946	3.3305			335.946	3.4524
	335.946	3.1579			335.946	3.3336			335.946	3.4549
	336.216	3.1597			336.216	3.3386			336.216	3.458
	336.486	3.1628			336.486	3.3426			336.486	3.4626
	336.757	3.1675			336.757	3.3454			336.757	3.4651
	337.027	3.169			337.027	3.3498			337.027	3.4685
	337.297	3.1724			337.027	3.3538			337.297	3.471
	337.297	3.1749			337.297	3.3575			337.297	3.4738
	337.568	3.178			337.568	3.3619			337.568	3.4781
	337.838	3.1824			337.838	3.3656			337.838	3.4797
	338.108	3.1858			338.108	3.3693			338.108	3.4825
	338.378	3.1889			338.378	3.373			338.378	3.4846
	338.378	3.191			338.378	3.378			338.378	3.4874
	338.649	3.1944			338.649	3.3823			338.649	3.4893
	338.919	3.1975			338.919	3.3848			338.919	3.4914
	339.189	3.2003			339.189	3.3885			339.189	3.4936
	339.459	3.2044			339.459	3.391			339.459	3.497
	339.73	3.2072			339.459	3.3953			339.73	3.4986
	339.73	3.2106			339.73	3.3987			339.73	3.5001
	340	3.2143			340	3.4034			339.73	3.5001
	340.27	3.2171			340.27	3.4053			--	--
	340.541	3.2199			340.541	3.4096			0	3.1904
	340.811	3.2239			340.811	3.4133			0.27027	3.1541
	340.811	3.2267			340.811	3.4155			0.54054	3.125
	341.081	3.2301			341.081	3.4198			0.81081	3.0993
	341.351	3.2347			341.351	3.4223			0.81081	3.08
	341.622	3.2372			341.622	3.4251			1.08108	3.0664
	341.892	3.2409			341.892	3.4291			1.35135	3.0568
	342.162	3.244			342.162	3.4325			1.62162	3.0456
	342.162	3.2471			342.162	3.4338			1.89189	3.0394
	342.432	3.2512			342.432	3.4378			1.89189	3.0289
	342.703	3.254			342.703	3.4403			2.16216	3.0218
	342.973	3.258			342.973	3.444			2.43243	3.0137
	343.243	3.2611			343.243	3.4471			2.7027	3.0078
	343.514	3.2645			343.243	3.449			2.97297	3.0016
	343.514	3.2682			343.514	3.4518			3.24324	2.9936
	343.784	3.2707			343.784	3.4539			3.24324	2.9889
	344.054	3.2738			344.054	3.457			3.51351	2.9827
	344.324	3.2778			344.324	3.4601			3.78378	2.9777
	344.595	3.2816			344.595	3.4629			4.05405	2.9722
	344.595	3.2844			344.595	3.4648			4.32432	2.9653
	344.865	3.2878			344.865	3.4679			4.32432	2.9598
	345.135	3.2921			345.135	3.4697			4.59459	2.9557
	345.405	3.2958			345.405	3.4728			4.86486	2.9486
	345.676	3.2986			345.676	3.4741			5.13514	2.9436
	345.946	3.3023			345.946	3.4772			5.40541	2.9399
	345.946	3.3054			345.946	3.4797			5.67568	2.935
	346.216	3.3085			346.216	3.4815			5.67568	2.9294
	346.486	3.3119			346.486	3.4834			5.94595	2.926
	346.757	3.3144			346.757	3.4862			6.21622	2.9195
	347.027	3.3185			347.027	3.4883			6.48649	2.9145
	347.297	3.3222			347.027	3.4896			6.75676	2.9108
	347.297	3.3253			347.297	3.4924			7.02703	2.9064
	347.568	3.3293			347.568	3.4949			7.02703	2.9018
	347.838	3.3327			347.838	3.497			7.2973	2.8968
	348.108	3.3364			348.108	3.4983			7.56757	2.8931
	348.378	3.3398			348.108	3.5001			7.83784	2.8894
	348.378	3.3433			348.108	3.5001			8.10811	2.886
	348.649	3.3454			--	--			8.10811	2.8816
	348.919	3.3485			0	3.1842			8.37838	2.877
	349.189	3.3526			0.27027	3.1687			8.64865	2.8726
	349.459	3.3547			0.54054	3.1293			8.91892	2.8686
	349.73	3.3584			0.54054	3.1048			9.18919	2.8664
	349.73	3.3625			0.81081	3.0881			9.45946	2.863
	350	3.3656			1.08108	3.076			9.45946	2.8575
	350.27	3.3693			1.35135	3.0636			9.72973	2.854
	350.541	3.3721			1.62162	3.0531			10	2.85
	350.811	3.3752			1.89189	3.045			10.2703	2.8472
	350.811	3.3792			1.89189	3.0373			10.5405	2.8432
	351.081	3.3823			2.16216	3.0292			10.8108	2.8404
	351.351	3.3845			2.43243	3.0221			10.8108	2.8361
	351.622	3.3879			2.7027	3.0134			11.0811	2.8323
	351.892	3.391			2.97297	3.0072			11.3514	2.8289
	352.162	3.3938			3.24324	3.0022			11.6216	2.8268
	352.162	3.3969			3.24324	2.9951			11.8919	2.823
	352.432	3.3997			3.51351	2.9883			11.8919	2.8184
	352.703	3.4037			3.78378	2.9843			12.1622	2.8168
	352.973	3.4049			4.05405	2.9777			12.4324	2.8128
	353.243	3.4087			4.32432	2.9725			12.7027	2.8097
	353.243	3.4118			4.32432	2.9675			12.973	2.8075
	353.514	3.4142			4.59459	2.9616			12.973	2.8038
	353.784	3.4173			4.86486	2.9567			13.2432	2.8001
	354.054	3.4198			5.13514	2.9526			13.5135	2.7976
	354.324	3.4232			5.40541	2.9458			13.7838	2.7942
	354.595	3.4251			5.67568	2.943			14.0541	2.7914
	354.595	3.4294			5.67568	2.9377			14.3243	2.7871
	354.865	3.4313			5.94595	2.9328			14.3243	2.7849
	355.135	3.4332			6.21622	2.9275			14.5946	2.7818
	355.405	3.4375			6.48649	2.9238			14.8649	2.7809
	355.676	3.4391			6.75676	2.9185			15.1351	2.7762
	355.946	3.4428			7.02703	2.9133			15.4054	2.7722
	355.946	3.4453			7.02703	2.9111			15.6757	2.7703
	356.216	3.448			7.2973	2.9058			15.6757	2.7669
	356.486	3.4493			7.56757	2.9009			15.9459	2.7648
	356.757	3.453			7.83784	2.8978			16.2162	2.7617
	357.027	3.4542			8.10811	2.8928			16.4865	2.7573
	357.027	3.457			8.10811	2.8885			16.7568	2.7567
	357.297	3.4608			8.37838	2.8857			16.7568	2.753
	357.568	3.4629			8.64865	2.8816			17.027	2.7514
	357.838	3.4648			8.91892	2.8776			17.2973	2.748
	358.108	3.4676			9.18919	2.8733			17.5676	2.7455
	358.378	3.4697			9.45946	2.8695			17.8378	2.7418
	358.378	3.4728			9.45946	2.8664			18.1081	2.74
	358.649	3.475			9.72973	2.8627			18.1081	2.7372
	358.919	3.4769			10	2.8587			18.3784	2.7353
	359.189	3.4797			10.2703	2.855			18.6486	2.7322
	359.459	3.4825			10.5405	2.8519			18.9189	2.7288
	359.459	3.484			10.5405	2.8478			19.1892	2.7257
	359.73	3.4865			10.8108	2.8441			19.4595	2.7241
	360	3.4887			11.0811	2.8416			19.4595	2.7207
	360.27	3.4902			11.3514	2.8382			19.7297	2.7189
	360.541	3.493			11.6216	2.8339			20	2.7161
	360.811	3.4952			11.8919	2.8311			20.2703	2.7133
	360.811	3.4973			11.8919	2.8274			20.5405	2.7111
	361.081	3.4989			12.1622	2.8243			20.5405	2.708
	361.351	3.5001			12.4324	2.8199			20.8108	2.7068
	361.351	3.5001			12.7027	2.8178			21.0811	2.7024
	--	--			12.973	2.815			21.3514	2.7003
	0	3.178			13.2432	2.8109			21.6216	2.6981
	0.27027	3.1479			13.2432	2.8078			21.8919	2.6956
	0.54054	3.1234			13.5135	2.806			21.8919	2.6928
	0.54054	3.1021			13.7838	2.802			22.1622	2.691
	0.81081	3.0862			14.0541	2.7995			22.4324	2.6876
	1.08108	3.0748			14.3243	2.7964			22.7027	2.6869
	1.35135	3.0633			14.3243	2.7923			22.973	2.6829
	1.62162	3.0568			14.5946	2.7902			22.973	2.6807
	1.89189	3.0469			14.8649	2.7871			23.2432	2.6792
	1.89189	3.0382			15.1351	2.7843			23.5135	2.6764
	2.16216	3.0301			15.4054	2.7812			23.7838	2.6733
	2.43243	3.0255			15.4054	2.7787			24.0541	2.6724
	2.7027	3.0171			15.6757	2.7759			24.3243	2.6696
	2.97297	3.0112			15.9459	2.7725			24.3243	2.6665
	3.24324	3.0056			16.2162	2.77			24.5946	2.6649
	3.24324	2.9998			16.4865	2.766			24.8649	2.6631
	3.51351	2.9951			16.7568	2.7648			25.1351	2.6594
	3.78378	2.9883			16.7568	2.762			25.4054	2.6584
	4.05405	2.9824			17.027	2.7586			25.6757	2.655
	4.32432	2.9771			17.2973	2.7564			25.6757	2.6525
	4.32432	2.9728			17.5676	2.7533			25.9459	2.6504
	4.59459	2.9678			17.8378	2.7514			26.2162	2.6488
	4.86486	2.9625			18.1081	2.7474			26.4865	2.6463
	5.13514	2.9588			18.1081	2.7455			26.7568	2.6435
	5.40541	2.9532			18.3784	2.7415			26.7568	2.6414
	5.67568	2.9474			18.6486	2.7393			27.027	2.6389
	5.67568	2.9443			18.9189	2.7369			27.2973	2.638
	5.94595	2.939			19.1892	2.7347			27.5676	2.6352
	6.21622	2.9365			19.1892	2.7325			27.8378	2.6333
	6.48649	2.9315			19.4595	2.7297			28.1081	2.6305
	6.75676	2.9269			19.7297	2.726			28.1081	2.6287
	6.75676	2.9219			20	2.7245			28.3784	2.6262
	7.02703	2.9188			20.2703	2.7214			28.6486	2.6246
	7.2973	2.9145			20.5405	2.7192			28.9189	2.6218
	7.56757	2.9102			20.5405	2.7161			29.1892	2.62
	7.83784	2.9064			20.8108	2.713			29.1892	2.6175
	8.10811	2.9021			21.0811	2.7121			29.4595	2.6159
	8.10811	2.8981			21.3514	2.7093			29.7297	2.6125
	8.37838	2.894			21.6216	2.7068			30	2.6107
	8.64865	2.8916			21.6216	2.704			30.2703	2.6094
	8.91892	2.8872			21.8919	2.7009			30.5405	2.607
	9.18919	2.8838			22.1622	2.699			30.5405	2.6054
	9.45946	2.8804			22.4324	2.6962			30.8108	2.6029
	9.45946	2.8761			22.7027	2.6928			31.0811	2.6004
	9.72973	2.8733			22.973	2.691			31.3514	2.5986
	10	2.8677			22.973	2.6888			31.6216	2.597
	10.2703	2.8664			23.2432	2.6863			31.8919	2.5933
	10.5405	2.8627			23.5135	2.6845			31.8919	2.593
	10.5405	2.8593			23.7838	2.6817			32.1622	2.5896
	10.8108	2.8568			24.0541	2.6798			32.4324	2.588
	11.0811	2.8528			24.0541	2.6773			32.7027	2.5868
	11.3514	2.8494			24.3243	2.6755			32.973	2.5843
	11.6216	2.8472			24.5946	2.6724			32.973	2.5825
	11.8919	2.8429			24.8649	2.6708			33.2432	2.5806
	11.8919	2.8398			25.1351	2.668			33.5135	2.5781
	12.1622	2.8361			25.4054	2.6656			33.7838	2.576
	12.4324	2.8333			25.4054	2.6628			34.054	2.5738
	12.7027	2.8305			25.6757	2.6625			34.3243	2.5713
	12.973	2.8271			25.9459	2.6597			34.3243	2.5698
	12.973	2.824			26.2162	2.6566			34.5946	2.5667
	13.2432	2.8196			26.4865	2.6538			34.8649	2.567
	13.5135	2.8184			26.7568	2.651			35.1351	2.5632
	13.7838	2.8156			26.7568	2.65			35.4054	2.5623
	14.0541	2.8116			27.027	2.6473			35.6757	2.5601
	14.3243	2.8085			27.2973	2.646			35.6757	2.5577
	14.3243	2.806			27.5676	2.6423			35.946	2.5561
	14.5946	2.8038			27.8378	2.6395			36.2162	2.5558
	14.8649	2.8004			27.8378	2.6386			36.4865	2.5521
	15.1351	2.7976			28.1081	2.6358			36.7568	2.5502
	15.4054	2.7948			28.3784	2.6333			36.7568	2.5477
	15.4054	2.7923			28.6486	2.6321			37.027	2.5465
	15.6757	2.7892			28.9189	2.6283			37.2973	2.544
	15.9459	2.7865			29.1892	2.6271			37.5676	2.5428
	16.2162	2.7834			29.1892	2.6252			37.8378	2.5409
	16.4865	2.7815			29.4595	2.6237			38.1081	2.5384
	16.7568	2.7787			29.7297	2.6212			38.1081	2.5372
	16.7568	2.7759			30	2.6187			38.3784	2.536
	17.027	2.7725			30.2703	2.6172			38.6487	2.5332
	17.2973	2.7703			30.5405	2.6138			38.9189	2.531
	17.5676	2.7675			30.5405	2.6122			39.1892	2.5304
	17.8378	2.766			30.8108	2.6101			39.4595	2.5273
	18.1081	2.7617			31.0811	2.6082			39.4595	2.527
	18.1081	2.7604			31.3514	2.6057			39.7297	2.5236
	18.3784	2.757			31.6216	2.6035			40	2.5217
	18.6486	2.7545			31.8919	2.6011			40.2703	2.522
	18.9189	2.7517			31.8919	2.6004			40.5405	2.5189
	19.1892	2.7502			32.1622	2.5977			40.5405	2.5167
	19.1892	2.7468			32.4324	2.5964			40.8108	2.5155
	19.4595	2.7446			32.7027	2.5933			41.0811	2.5121
	19.7297	2.7412			32.973	2.5921			41.3513	2.5124
	20	2.7384			32.973	2.5896			41.6216	2.5093
	20.2703	2.7375			33.2432	2.5877			41.6216	2.5074
	20.5405	2.7347			33.5135	2.5856			41.8919	2.5065
	20.5405	2.7322			33.7838	2.584			42.1622	2.505
	20.8108	2.7297			34.054	2.5815			42.4324	2.5022
	21.0811	2.7266			34.054	2.5803			42.7027	2.5022
	21.3514	2.7251			34.3243	2.5772			42.973	2.5006
	21.6216	2.721			34.5946	2.5753			42.973	2.4978
	21.8919	2.7195			34.8649	2.5738			43.2432	2.4969
	21.8919	2.7167			35.1351	2.571			43.5135	2.4941
	22.1622	2.7148			35.4054	2.5688			43.7838	2.4926
	22.4324	2.7127			35.4054	2.5673			44.054	2.4916
	22.7027	2.7096			35.6757	2.5663			44.3243	2.4888
	22.973	2.7071			35.946	2.5626			44.3243	2.4873
	22.973	2.7065			36.2162	2.562			44.5946	2.4864
	23.2432	2.7024			36.4865	2.5601			44.8649	2.4842
	23.5135	2.7003			36.4865	2.5574			45.1351	2.4814
	23.7838	2.6981			36.7568	2.5561			45.4054	2.4814
	24.0541	2.6953			37.027	2.5536			45.4054	2.4786
	24.3243	2.6922			37.2973	2.5515			45.6757	2.4767
	24.3243	2.691			37.5676	2.5505			45.946	2.4758
	24.5946	2.6882			37.8378	2.5474			46.2162	2.4736
	24.8649	2.686			37.8378	2.5465			46.4865	2.4712
	25.1351	2.6838			38.1081	2.5453			46.7568	2.4709
	25.4054	2.6817			38.3784	2.5422			46.7568	2.4702
	25.4054	2.6801			38.6487	2.5406			47.027	2.4668
	25.6757	2.678			38.9189	2.5384			47.2973	2.4659
	25.9459	2.6755			39.1892	2.5369			47.5676	2.4647
	26.2162	2.6724			39.1892	2.5353			47.8378	2.4628
	26.4865	2.6708			39.4595	2.5316			48.1081	2.4612
	26.7568	2.669			39.7297	2.5313			48.1081	2.4597
	26.7568	2.6659			40	2.5301			48.3784	2.4569
	27.027	2.6637			40.2703	2.5273			48.6487	2.4566
	27.2973	2.6628			40.2703	2.526			48.9189	2.4557
	27.5676	2.6597			40.5405	2.5226			49.1892	2.4529
	27.8378	2.6587			40.8108	2.522			49.1892	2.4526
	28.1081	2.6553			41.0811	2.5214			49.4595	2.4507
	28.1081	2.6519			41.3513	2.5177			49.7297	2.4476
	28.3784	2.6504			41.6216	2.5167			50	2.4467
	28.6486	2.6485			41.6216	2.5158			50.2703	2.4461
	28.9189	2.6463			41.8919	2.5118			50.2703	2.4439
	29.1892	2.6429			42.1622	2.5121			50.5405	2.442
	29.1892	2.6414			42.4324	2.5096			50.8108	2.4405
	29.4595	2.6389			42.7027	2.5065			51.0811	2.4392
	29.7297	2.6383			42.7027	2.5059			51.3513	2.4368
	30	2.6358			42.973	2.505			51.6216	2.4358
	30.2703	2.6336			43.2432	2.5022			51.8919	2.4352
	30.5405	2.6314			43.5135	2.5022			51.8919	2.4318
	30.5405	2.6287			43.7838	2.4997			52.1622	2.4315
	30.8108	2.6271			44.054	2.4969			52.4324	2.4296
	31.0811	2.6252			44.054	2.4953			52.7027	2.4287
	31.3514	2.6237			44.3243	2.4941			52.973	2.4268
	31.6216	2.6215			44.5946	2.4922			52.973	2.4259
	31.8919	2.6187			44.8649	2.4904			53.2432	2.4244
	31.8919	2.6172			45.1351	2.4882			53.5135	2.4222
	32.1622	2.6138			45.4054	2.4867			53.7838	2.4213
	32.4324	2.6125			45.4054	2.4857			54.054	2.4194
	32.7027	2.6107			45.6757	2.4839			54.054	2.4182
	32.973	2.6091			45.946	2.4814			54.3243	2.4166
	32.973	2.6066			46.2162	2.4805			54.5946	2.4151
	33.2432	2.6039			46.4865	2.4777			54.8649	2.4135
	33.5135	2.602			46.4865	2.4774			55.1351	2.412
	33.7838	2.5998			46.7568	2.4746			55.4054	2.4113
	34.054	2.5989			47.027	2.4721			55.4054	2.4092
	34.3243	2.597			47.2973	2.4715			55.6757	2.4076
	34.3243	2.5939			47.5676	2.4702			55.946	2.4067
	34.5946	2.5924			47.8378	2.4684			56.2162	2.4045
	34.8649	2.5918			47.8378	2.4665			56.4865	2.4027
	35.1351	2.5887			48.1081	2.4656			56.7568	2.4014
	35.4054	2.5868			48.3784	2.4631			56.7568	2.4005
	35.4054	2.5843			48.6487	2.4619			57.027	2.3989
	35.6757	2.5831			48.9189	2.4609			57.2973	2.398
	35.946	2.5812			48.9189	2.46			57.5676	2.3955
	36.2162	2.5787			49.1892	2.4566			57.8378	2.3949
	36.4865	2.5772			49.4595	2.4566			57.8378	2.3937
	36.7568	2.5753			49.7297	2.4544			58.1081	2.3909
	36.7568	2.5722			50	2.4529			58.3784	2.3903
	37.027	2.5707			50.2703	2.4519			58.6487	2.3896
	37.2973	2.5691			50.2703	2.4492			58.9189	2.3875
	37.5676	2.5667			50.5405	2.4467			59.1892	2.3853
	37.8378	2.5657			50.8108	2.4467			59.1892	2.385
	37.8378	2.5626			51.0811	2.4439			59.4595	2.3841
	38.1081	2.5611			51.3513	2.4426			59.7297	2.3825
	38.3784	2.5595			51.6216	2.4414			60	2.3816
	38.6487	2.5567			51.6216	2.4399			60.2703	2.3797
	38.9189	2.5555			51.8919	2.4374			60.2703	2.3775
	39.1892	2.5536			52.1622	2.4368			60.5405	2.3769
	39.1892	2.5518			52.4324	2.4355			60.8108	2.3757
[truncated: 1,436 more rows]

## Sheet: Fig.4c
1st	Capacity/mAh/g	Voltage/V		2nd	Capacity/mAh	Voltage/V		5th	Capacity/mAh	Voltage/V
[truncated: 2,952 more rows]

[truncated: 9 more sheets: Fig.4d, Fig.4e, Fig.4f, Fig.5a, Fig.5b, Fig.5c, Fig.7d, Fig.7e, Fig.7f]
